# Supplementary material for: Imidazole–imidazolium picrate monohydrate
Source: Acta Crystallogr Sect E Struct Rep Online. 2010 Dec 15;67(Pt 1):o139. doi: 10.1107/S160053681005169X (PMC3050159; doi:10.1107/S160053681005169X)
Supplement: Supplementary file 1 [file e-67-0o139-sup1.cif]

##############################################################################
###                                                                        ###
###        Electronic paper (Acta Crystallographica Section E)             ###
###                                                                        ###
##############################################################################
#                                                                            #
# This CIF contains the data in a paper accepted for publication in Acta     #
# Crystallographica Section E. It conforms to the requirements of Notes      #
# for Authors for Section E, and has been peer reviewed under the auspices   #
# of the IUCr Commission on Journals.                                        #
#                                                                            #
# Full details of the Crystallographic Information File format               #
# are given in the paper "The Crystallographic Information File (CIF):       #
# a New Standard Archive File for Crystallography" by S. R. Hall, F. H.      #
# Allen and I. D. Brown [Acta Cryst. (1991), A47, 655-685].                  #
#                                                                            #
# The current version of the core CIF dictionary is obtainable from          #
# ftp://ftp.iucr.org/pub/cif_core.dic. The current version number is 2.4.    #
#                                                                            #
# Software is freely available for graphical display of the structure(s) in  #
# this CIF.  For information consult the CIF home page http://www.iucr.org/  #
# cif/home.html                                                              #
#                                                                            #
# This file may be used for bona fide research purposes within the           #
# scientific community so long as proper attribution is given to the journal # 
# article from which it was obtained.                                        #
#                                                                            #
##############################################################################
                                             
data_I
_audit_creation_method     SHELXL-97
_chemical_name_systematic
;
Imidazolium picrate--midazole--water (1/1/1)
;
_chemical_name_common     ?
_chemical_formula_moiety     'C3 H5 N2 +, C6 H2 N3 O7 -, C3 H4 N2, H2 O'
_chemical_formula_sum     'C12 H13 N7 O8'
_chemical_formula_iupac     'C3 H5 N2 +, C6 H2 N3 O7 -, C3 H4 N2, H2 O'
_chemical_formula_weight     383.29
_chemical_melting_point     494.0(10)
_symmetry_cell_setting     orthorhombic
_symmetry_space_group_name_H-M     'P 21 21 21'
_symmetry_space_group_name_Hall     'P 2ac 2ab'
loop_
    _symmetry_equiv_pos_as_xyz
    'x, y, z'
    '-x+1/2, -y, z+1/2'
    'x+1/2, -y+1/2, -z'
    '-x, y+1/2, -z+1/2'
_cell_length_a     3.81800(10)
_cell_length_b     20.8160(8)
_cell_length_c     21.4420(8)
_cell_angle_alpha     90.00
_cell_angle_beta     90.00
_cell_angle_gamma     90.00
_cell_volume     1704.11(10)
_cell_formula_units_Z     4
_cell_measurement_reflns_used     6888
_cell_measurement_theta_min     2.91
_cell_measurement_theta_max     27.10
_cell_measurement_temperature     291
_exptl_crystal_description     'prism'
_exptl_crystal_colour     yellow
_exptl_crystal_size_max     0.53
_exptl_crystal_size_mid     0.21
_exptl_crystal_size_min     0.14
_exptl_crystal_density_diffrn     1.494
_exptl_crystal_density_meas     ?
_exptl_crystal_density_method     'not measured'
_exptl_crystal_F_000     792
_exptl_absorpt_coefficient_mu     0.128
_exptl_absorpt_correction_type     none
_exptl_absorpt_process_details     ?
_exptl_absorpt_correction_T_min     ?
_exptl_absorpt_correction_T_max     ?
_diffrn_ambient_temperature     291
_diffrn_radiation_type     MoK\a
_diffrn_radiation_wavelength     0.71073
_diffrn_radiation_source     'fine-focus sealed tube'
_diffrn_radiation_monochromator     'horizonally mounted graphite crystal'
_diffrn_measurement_device_type     'Bruker--Nonius KappaCCD'
_diffrn_measurement_device     '95mm CCD camera on \k-goniostat'
_diffrn_measurement_method     'CCD'
_diffrn_detector_area_resol_mean     9
_diffrn_reflns_number     12017
_diffrn_reflns_av_R_equivalents     0.062
_diffrn_reflns_av_sigmaI/netI     0.035
_diffrn_reflns_theta_min     3.01
_diffrn_reflns_theta_max     27.06
_diffrn_reflns_theta_full     27.06
_diffrn_measured_fraction_theta_max     0.987
_diffrn_measured_fraction_theta_full     0.987
_diffrn_reflns_limit_h_min     -4
_diffrn_reflns_limit_h_max     3
_diffrn_reflns_limit_k_min     -20
_diffrn_reflns_limit_k_max     26
_diffrn_reflns_limit_l_min     -27
_diffrn_reflns_limit_l_max     26
_diffrn_standards_number     0
_diffrn_standards_decay_%     0
_refine_special_details
;
Refinement of <i>F</i>^2^ against ALL reflections. The weighted <i>R</i>-factor
<i>wR</i> and goodness of fit <i>S</i> are based on <i>F</i>^2^, conventional
<i>R</i>-factors <i>R</i> are based on <i>F</i>, with <i>F</i> set to zero for
negative <i>F</i>^2^. The threshold expression of <i>F</i>^2^ >
\s(<i>F</i>^2^) is used only for calculating <i>R</i>-factors(gt) <i>etc</i>.
and is not relevant to the choice of reflections for refinement.
<i>R</i>-factors based on <i>F</i>^2^ are statistically about twice as large
as those based on <i>F</i>, and <i>R</i>- factors based on ALL data will be
even larger.
;
_reflns_number_total     2207
_reflns_number_gt     1723
_reflns_threshold_expression     I>2\s(I)
_refine_ls_structure_factor_coef     Fsqd
_refine_ls_matrix_type     full
_refine_ls_R_factor_all     0.058
_refine_ls_R_factor_gt     0.040
_refine_ls_wR_factor_gt     0.098
_refine_ls_wR_factor_ref     0.109
_refine_ls_goodness_of_fit_ref     1.063
_refine_ls_restrained_S_all     1.063
_refine_ls_number_reflns     2207
_refine_ls_number_parameters     248
_refine_ls_number_restraints     0
_refine_ls_hydrogen_treatment     constr
_refine_ls_weighting_scheme     calc
_refine_ls_weighting_details
         'calc w=1/[\s^2^(Fo^2^)+(0.0567P)^2^+0.1542P] where P=(Fo^2^+2Fc^2^)/3'
_atom_sites_solution_hydrogens     geom
_atom_sites_solution_primary     direct
_atom_sites_solution_secondary     difmap
_refine_ls_shift/su_max     0.000
_refine_ls_shift/su_mean     0.000
_refine_diff_density_max     0.140
_refine_diff_density_min     -0.153
_refine_ls_extinction_method     none
_refine_ls_extinction_coef     ?
loop_
    _atom_type_symbol
    _atom_type_description
    _atom_type_scat_dispersion_real
    _atom_type_scat_dispersion_imag
    _atom_type_scat_source
    'C' 'C' 0.0033 0.0016
                         'International Tables Vol C Tables 4.2.6.8 and 6.1.1.4'
    'H' 'H' 0.0000 0.0000
                         'International Tables Vol C Tables 4.2.6.8 and 6.1.1.4'
    'O' 'O' 0.0106 0.0060
                         'International Tables Vol C Tables 4.2.6.8 and 6.1.1.4'
    'S' 'S' 0.1246 0.1234
                         'International Tables Vol C Tables 4.2.6.8 and 6.1.1.4'
_computing_data_collection     'COLLECT (Nonius, 2000)'
_computing_cell_refinement     'SCALEPACK (Otwinowski & Minor, 1997)'
_computing_data_reduction     'DENZO and SCALEPACK (Otwinowski & Minor, 1997)'
_computing_structure_solution     'SHELXS97 (Sheldrick, 2008)'
_computing_structure_refinement     'SHELXL97 (Sheldrick, 2008)'
_computing_molecular_graphics     'ORTEP-3 for Windows (Farrugia, 1997)'
_computing_publication_material     'WinGX (Farrugia, 1999)'
loop_
    _atom_site_type_symbol
    _atom_site_label
    _atom_site_fract_x
    _atom_site_fract_y
    _atom_site_fract_z
    _atom_site_U_iso_or_equiv
    _atom_site_adp_type
    _atom_site_calc_flag
    _atom_site_refinement_flags
    _atom_site_occupancy
    _atom_site_disorder_assembly
    _atom_site_disorder_group
    O O1 0.2191(5) 1.03522(7) 0.55396(7) 0.0571(4) Uani d . 1 . .
    O O2 -0.1566(6) 1.14493(9) 0.57670(8) 0.0731(5) Uani d . 1 . .
    O O3 0.1895(7) 1.21912(8) 0.54543(9) 0.0788(6) Uani d . 1 . .
    O O4 0.2390(9) 0.92426(8) 0.48892(9) 0.0914(8) Uani d . 1 . .
    O O5 0.7228(7) 0.95183(9) 0.60361(10) 0.0802(6) Uani d . 1 . .
    O O6 0.5569(8) 0.92982(10) 0.40721(10) 0.0965(8) Uani d . 1 . .
    O O7 0.2812(11) 1.20386(11) 0.31429(10) 0.1096(10) Uani d . 1 . .
    O O8 0.4859(10) 1.11533(12) 0.27852(9) 0.1128(11) Uani d . 1 . .
    N N1 0.0590(5) 1.16612(9) 0.54037(9) 0.0515(5) Uani d . 1 . .
    N N2 0.3639(9) 1.14743(12) 0.32037(10) 0.0774(7) Uani d . 1 . .
    N N3 0.3776(7) 0.95481(9) 0.44756(9) 0.0622(6) Uani d . 1 . .
    N N4 0.5815(7) 0.82430(10) 0.61111(11) 0.0659(6) Uani d . 1 . .
    N N5 0.5551(7) 0.73058(10) 0.65339(10) 0.0660(6) Uani d . 1 . .
    H H5 0.5742 0.6999 0.6800 0.079 Uiso calc R 1 . .
    N N6 0.6123(7) 0.63572(11) 0.73624(9) 0.0693(6) Uani d . 1 . .
    N N7 0.7046(8) 0.58105(11) 0.82023(9) 0.0694(7) Uani d . 1 . .
    C C1 0.2292(6) 1.05863(10) 0.50031(9) 0.0464(5) Uani d . 1 . .
    C C2 0.1650(6) 1.12594(10) 0.48771(9) 0.0460(5) Uani d . 1 . .
    C C3 0.2078(7) 1.15485(10) 0.43161(10) 0.0523(6) Uani d . 1 . .
    H H31 0.1686 1.1987 0.4270 0.063 Uiso calc R 1 . .
    C C4 0.3112(8) 1.11772(11) 0.38114(10) 0.0540(6) Uani d . 1 . .
    C C5 0.3698(7) 1.05261(11) 0.38734(10) 0.0530(6) Uani d . 1 . .
    H H51 0.4405 1.0284 0.3532 0.064 Uiso calc R 1 . .
    C C6 0.3229(7) 1.02395(10) 0.44446(10) 0.0496(5) Uani d . 1 . .
    C C7 0.4412(8) 0.78433(12) 0.56804(12) 0.0636(7) Uani d . 1 . .
    H H71 0.3711 0.7952 0.5279 0.076 Uiso calc R 1 . .
    C C8 0.4228(8) 0.72631(12) 0.59449(12) 0.0648(7) Uani d . 1 . .
    H H81 0.3348 0.6893 0.5759 0.078 Uiso calc R 1 . .
    C C9 0.6470(9) 0.79029(14) 0.66155(12) 0.0693(7) Uani d . 1 . .
    H H91 0.7453 0.8066 0.6979 0.083 Uiso calc R 1 . .
    C C10 0.5174(9) 0.57373(15) 0.72587(12) 0.0726(8) Uani d . 1 . .
    H H101 0.4286 0.5577 0.6886 0.087 Uiso calc R 1 . .
    C C11 0.5717(10) 0.53967(15) 0.77749(12) 0.0766(9) Uani d . 1 . .
    H H111 0.5274 0.4961 0.7831 0.092 Uiso calc R 1 . .
    C C12 0.7269(10) 0.63802(14) 0.79433(12) 0.0729(8) Uani d . 1 . .
    H H121 0.8111 0.6747 0.8140 0.088 Uiso calc R 1 . .
    H H401 0.6413 0.8680 0.6086 0.095(10) Uiso d . 1 . .
    H H701 0.7523 0.5718 0.8593 0.084(9) Uiso d . 1 . .
    H H501 0.5605 0.9792 0.5877 0.41(7) Uiso d . 1 . .
    H H502 0.9212 0.9740 0.5833 0.17(2) Uiso d . 1 . .
loop_
    _atom_site_aniso_label
    _atom_site_aniso_U_11
    _atom_site_aniso_U_22
    _atom_site_aniso_U_33
    _atom_site_aniso_U_12
    _atom_site_aniso_U_13
    _atom_site_aniso_U_23
    O1 0.0768(12) 0.0511(8) 0.0435(7) -0.0053(9) 0.0018(8) 0.0016(6)
    O2 0.0723(12) 0.0860(13) 0.0609(10) 0.0056(12) 0.0146(11) -0.0090(10)
    O3 0.0998(15) 0.0529(9) 0.0836(12) 0.0004(11) -0.0011(13) -0.0191(9)
    O4 0.152(2) 0.0493(9) 0.0731(12) -0.0071(13) 0.0180(16) 0.0000(9)
    O5 0.0931(16) 0.0565(10) 0.0909(13) -0.0093(11) 0.0083(14) 0.0037(9)
    O6 0.142(2) 0.0693(11) 0.0781(12) 0.0391(14) 0.0226(16) -0.0082(10)
    O7 0.183(3) 0.0739(13) 0.0718(12) 0.0005(19) 0.0005(19) 0.0242(11)
    O8 0.180(3) 0.1017(16) 0.0570(10) -0.005(2) 0.0428(17) 0.0030(12)
    N1 0.0532(11) 0.0501(10) 0.0514(10) 0.0066(9) -0.0063(10) -0.0048(9)
    N2 0.108(2) 0.0727(14) 0.0519(12) -0.0131(16) 0.0059(14) 0.0083(11)
    N3 0.0874(16) 0.0495(10) 0.0498(10) 0.0086(12) -0.0034(12) -0.0073(9)
    N4 0.0724(15) 0.0513(11) 0.0742(13) -0.0013(11) 0.0062(12) -0.0015(10)
    N5 0.0846(16) 0.0611(12) 0.0525(11) -0.0011(12) -0.0043(12) 0.0073(10)
    N6 0.0808(16) 0.0752(14) 0.0520(11) 0.0021(14) -0.0064(12) 0.0104(10)
    N7 0.0958(18) 0.0699(13) 0.0425(10) 0.0095(14) -0.0023(12) 0.0080(10)
    C1 0.0505(13) 0.0450(10) 0.0437(11) -0.0041(10) -0.0014(10) -0.0019(9)
    C2 0.0462(12) 0.0459(10) 0.0460(10) 0.0010(10) -0.0026(10) -0.0058(9)
    C3 0.0582(14) 0.0442(11) 0.0545(12) 0.0004(11) -0.0052(12) 0.0008(10)
    C4 0.0626(15) 0.0556(12) 0.0439(11) -0.0069(12) -0.0005(11) 0.0059(10)
    C5 0.0580(14) 0.0578(12) 0.0433(11) 0.0015(12) 0.0029(11) -0.0063(10)
    C6 0.0570(14) 0.0437(11) 0.0481(11) 0.0008(11) -0.0022(11) -0.0034(9)
    C7 0.0769(19) 0.0611(14) 0.0529(13) 0.0032(14) -0.0062(13) 0.0025(11)
    C8 0.0818(19) 0.0564(13) 0.0562(13) -0.0061(14) -0.0071(14) -0.0028(11)
    C9 0.0819(19) 0.0720(16) 0.0541(14) -0.0056(16) -0.0044(15) -0.0119(13)
    C10 0.084(2) 0.0856(18) 0.0482(13) -0.0080(18) -0.0031(15) -0.0003(13)
    C11 0.104(3) 0.0689(15) 0.0567(14) -0.0112(18) 0.0035(16) 0.0030(13)
    C12 0.098(2) 0.0665(15) 0.0542(13) 0.0016(17) -0.0076(16) 0.0045(12)
_geom_special_details
;
All e.s.d.'s (except the e.s.d. in the dihedral angle between two l.s. planes)
are estimated using the full covariance matrix. The cell e.s.d.'s are taken
into account individually in the estimation of e.s.d.'s in distances, angles
and torsion angles; correlations between e.s.d.'s in cell parameters are only
used when they are defined by crystal symmetry. An approximate (isotropic)
treatment of cell e.s.d.'s is used for estimating e.s.d.'s involving l.s.
planes.
;
loop_
    _geom_bond_atom_site_label_1
    _geom_bond_atom_site_label_2
    _geom_bond_site_symmetry_2
    _geom_bond_distance
    _geom_bond_publ_flag
    O1 C1 . 1.250(2) ?
    O2 N1 . 1.216(3) ?
    O3 N1 . 1.216(3) ?
    O4 N3 . 1.213(3) ?
    O5 H501 . 0.908 ?
    O5 H502 . 0.988 ?
    O6 N3 . 1.220(3) ?
    O7 N2 . 1.223(3) ?
    O8 N2 . 1.212(3) ?
    N1 C2 . 1.462(3) ?
    N2 C4 . 1.456(3) ?
    N3 C6 . 1.456(3) ?
    N4 C9 . 1.317(3) ?
    N4 C7 . 1.354(3) ?
    N4 H401 . 0.940 ?
    N5 C9 . 1.303(3) ?
    N5 C8 . 1.363(3) ?
    N5 H5 . 0.8600 ?
    N6 C12 . 1.321(3) ?
    N6 C10 . 1.359(4) ?
    N7 C12 . 1.312(3) ?
    N7 C11 . 1.356(4) ?
    N7 H701 . 0.880 ?
    C1 C6 . 1.443(3) ?
    C1 C2 . 1.448(3) ?
    C2 C3 . 1.355(3) ?
    C3 C4 . 1.387(3) ?
    C3 H31 . 0.9300 ?
    C4 C5 . 1.380(3) ?
    C5 C6 . 1.374(3) ?
    C5 H51 . 0.9300 ?
    C7 C8 . 1.336(4) ?
    C7 H71 . 0.9300 ?
    C8 H81 . 0.9300 ?
    C9 H91 . 0.9300 ?
    C10 C11 . 1.331(4) ?
    C10 H101 . 0.9300 ?
    C11 H111 . 0.9300 ?
    C12 H121 . 0.9300 ?
loop_
    _geom_angle_atom_site_label_1
    _geom_angle_atom_site_label_2
    _geom_angle_atom_site_label_3
    _geom_angle_site_symmetry_1
    _geom_angle_site_symmetry_3
    _geom_angle
    _geom_angle_publ_flag
    H501 O5 H502 . . 93.71 ?
    O3 N1 O2 . . 123.3(2) ?
    O3 N1 C2 . . 118.3(2) ?
    O2 N1 C2 . . 118.34(19) ?
    O8 N2 O7 . . 123.4(2) ?
    O8 N2 C4 . . 118.8(2) ?
    O7 N2 C4 . . 117.9(3) ?
    O4 N3 O6 . . 122.7(2) ?
    O4 N3 C6 . . 119.3(2) ?
    O6 N3 C6 . . 118.0(2) ?
    C9 N4 C7 . . 107.8(2) ?
    C9 N4 H401 . . 121.4 ?
    C7 N4 H401 . . 130.8 ?
    C9 N5 C8 . . 106.6(2) ?
    C9 N5 H5 . . 126.7 ?
    C8 N5 H5 . . 126.7 ?
    C12 N6 C10 . . 106.1(2) ?
    C12 N7 C11 . . 108.2(2) ?
    C12 N7 H701 . . 126.0 ?
    C11 N7 H701 . . 125.6 ?
    O1 C1 C6 . . 125.19(19) ?
    O1 C1 C2 . . 122.94(19) ?
    C6 C1 C2 . . 111.79(17) ?
    C3 C2 C1 . . 125.10(19) ?
    C3 C2 N1 . . 117.70(18) ?
    C1 C2 N1 . . 117.15(17) ?
    C2 C3 C4 . . 118.6(2) ?
    C2 C3 H31 . . 120.7 ?
    C4 C3 H31 . . 120.7 ?
    C5 C4 C3 . . 121.2(2) ?
    C5 C4 N2 . . 118.7(2) ?
    C3 C4 N2 . . 120.0(2) ?
    C6 C5 C4 . . 119.4(2) ?
    C6 C5 H51 . . 120.3 ?
    C4 C5 H51 . . 120.3 ?
    C5 C6 C1 . . 123.69(19) ?
    C5 C6 N3 . . 116.8(2) ?
    C1 C6 N3 . . 119.48(19) ?
    C8 C7 N4 . . 106.7(2) ?
    C8 C7 H71 . . 126.7 ?
    N4 C7 H71 . . 126.7 ?
    C7 C8 N5 . . 108.4(2) ?
    C7 C8 H81 . . 125.8 ?
    N5 C8 H81 . . 125.8 ?
    N5 C9 N4 . . 110.6(2) ?
    N5 C9 H91 . . 124.7 ?
    N4 C9 H91 . . 124.7 ?
    C11 C10 N6 . . 109.2(2) ?
    C11 C10 H101 . . 125.4 ?
    N6 C10 H101 . . 125.4 ?
    C10 C11 N7 . . 106.4(3) ?
    C10 C11 H111 . . 126.8 ?
    N7 C11 H111 . . 126.8 ?
    N7 C12 N6 . . 110.2(3) ?
    N7 C12 H121 . . 124.9 ?
    N6 C12 H121 . . 124.9 ?
loop_
    _geom_torsion_atom_site_label_1
    _geom_torsion_atom_site_label_2
    _geom_torsion_atom_site_label_3
    _geom_torsion_atom_site_label_4
    _geom_torsion_site_symmetry_1
    _geom_torsion_site_symmetry_2
    _geom_torsion_site_symmetry_3
    _geom_torsion_site_symmetry_4
    _geom_torsion
    _geom_torsion_publ_flag
    O1 C1 C2 C3 . . . . 172.9(3) ?
    C6 C1 C2 C3 . . . . -4.0(4) ?
    O1 C1 C2 N1 . . . . -4.6(4) ?
    C6 C1 C2 N1 . . . . 178.5(2) ?
    O3 N1 C2 C3 . . . . -40.4(3) ?
    O2 N1 C2 C3 . . . . 139.3(2) ?
    O3 N1 C2 C1 . . . . 137.3(2) ?
    O2 N1 C2 C1 . . . . -43.0(3) ?
    C1 C2 C3 C4 . . . . 2.0(4) ?
    N1 C2 C3 C4 . . . . 179.5(2) ?
    C2 C3 C4 C5 . . . . 0.1(4) ?
    C2 C3 C4 N2 . . . . -179.2(3) ?
    O8 N2 C4 C5 . . . . -6.2(5) ?
    O7 N2 C4 C5 . . . . 173.6(3) ?
    O8 N2 C4 C3 . . . . 173.1(3) ?
    O7 N2 C4 C3 . . . . -7.1(5) ?
    C3 C4 C5 C6 . . . . 0.4(4) ?
    N2 C4 C5 C6 . . . . 179.7(3) ?
    C4 C5 C6 C1 . . . . -2.9(4) ?
    C4 C5 C6 N3 . . . . 178.0(3) ?
    O1 C1 C6 C5 . . . . -172.4(3) ?
    C2 C1 C6 C5 . . . . 4.4(4) ?
    O1 C1 C6 N3 . . . . 6.7(4) ?
    C2 C1 C6 N3 . . . . -176.5(2) ?
    O4 N3 C6 C5 . . . . -156.8(3) ?
    O6 N3 C6 C5 . . . . 21.7(4) ?
    O4 N3 C6 C1 . . . . 24.0(4) ?
    O6 N3 C6 C1 . . . . -157.5(3) ?
    C9 N4 C7 C8 . . . . 0.6(3) ?
    N4 C7 C8 N5 . . . . -0.6(3) ?
    C9 N5 C8 C7 . . . . 0.5(4) ?
    C8 N5 C9 N4 . . . . -0.1(4) ?
    C7 N4 C9 N5 . . . . -0.3(4) ?
    C12 N6 C10 C11 . . . . 0.6(4) ?
    N6 C10 C11 N7 . . . . -0.5(4) ?
    C12 N7 C11 C10 . . . . 0.1(4) ?
    C11 N7 C12 N6 . . . . 0.2(4) ?
    C10 N6 C12 N7 . . . . -0.5(4) ?
loop_
    _geom_hbond_atom_site_label_D
    _geom_hbond_atom_site_label_H
    _geom_hbond_atom_site_label_A
    _geom_hbond_site_symmetry_A
    _geom_hbond_distance_DH
    _geom_hbond_distance_HA
    _geom_hbond_distance_DA
    _geom_hbond_angle_DHA
    N5 H5 N6 1 0.86 1.81 2.666(3) 180
    N4 H401 O5 1 0.94 1.78 2.714(3) 176
    O5 H501 O1 1 0.91 1.90 2.801(3) 179
    O5 H502 O1 1_655 0.99 1.82 2.782(3) 163
    N7 H701 O1 4_646 0.88 2.01 2.876(2) 167
    C10 H101 O6 3_466 0.93 2.51 3.352(4) 151
    C9 H91 O8 2_675 0.93 2.58 3.481(3) 162
data_global
_journal_date_recd_electronic     2010-11-22
_journal_date_accepted     2010-12-09
_journal_name_full     'Acta Crystallographica, Section E'
_journal_year     2011
_journal_volume     67
_journal_issue      1
_journal_page_first     o139
_journal_page_last     o139
_journal_paper_category     QO
_journal_coeditor_code     LH5175
_publ_contact_author_name     'Dr. Rodolfo Moreno-Fuquen'
_publ_contact_author_address
;
Departamento de Qu\'imica. Facultad de Ciencias
Universidad del Valle, Apartado 25360, Santiago de Cali,
Colombia
;
_publ_contact_author_email     rodimo26@yahoo.es
_publ_contact_author_fax     '57 23 392440'
_publ_contact_author_phone     '57 23 393248'
_publ_section_title
;
Imidazole--imidazolium picrate monohydrate
;
loop_
    _publ_author_name
    _publ_author_address
    'Moreno-Fuquen, Rodolfo'
;
Departamento de Qu\'imica - Facultad de Ciencias,
Universidad del Valle
Apartado 25360, Santiago de Cali,
Colombia
;
    'De Almeida Santos, Regina'
;
Instituto de Qu\'imica,IFSC,
Universidade de S\~ao Paulo,
S\~ao Carlos, Brazil
;
    'Aguirre, Lina'
;
Universidad Menendez Pelayo
Casa de la Ciencia, Pabell\'on del Per\'u
Avda Maria Luisa, s/n 41013
Sevilla, Spain
;
