# Supplementary material for: Imidazole–imidazolium picrate monohydrate
Source: Acta Crystallogr Sect E Struct Rep Online. 2010 Dec 15;67(Pt 1):o139. doi: 10.1107/S160053681005169X (PMC3050159; doi:10.1107/S160053681005169X)
Supplement: Supplementary file 2 [file e-67-0o139-Isup2.hkl]

# 
# h,k,l, Fc-squared, Fo-squared, sigma(Fo-squared) and status flag 
# 
data_I
_shelx_title 'IMPIC' 
_shelx_refln_list_code          4 
_shelx_F_calc_maximum       77.06 
_exptl_crystal_F_000       792.00 
_reflns_d_resolution_high  0.7812 
 
loop_ 
 _symmetry_equiv_pos_as_xyz 
 'x, y, z' 
 '-x+1/2, -y, z+1/2' 
 'x+1/2, -y+1/2, -z' 
 '-x, y+1/2, -z+1/2' 
 
_cell_length_a     3.8180 
_cell_length_b    20.8160 
_cell_length_c    21.4420 
_cell_angle_alpha  90.000 
_cell_angle_beta   90.000 
_cell_angle_gamma  90.000 
 
_shelx_F_squared_multiplier     1.000 
 
loop_ 
 _refln_index_h 
 _refln_index_k 
 _refln_index_l 
 _refln_F_squared_calc 
 _refln_F_squared_meas 
 _refln_F_squared_sigma 
 _refln_observed_status 
   2   0   0     1709.19     1834.08     25.94 o 
   4   0   0        4.05        7.24      3.40 o 
   2   1   0      508.42      537.05      6.36 o 
   3   1   0       14.10       15.54      0.57 o 
   4   1   0        0.44        2.63      3.12 o 
   1   2   0        2.85        4.44      2.45 o 
   2   2   0      664.39      712.45     13.95 o 
   3   2   0       40.77       41.75      1.49 o 
   4   2   0        7.04        8.66      3.49 o 
   2   3   0      943.99      964.25     15.08 o 
   3   3   0        6.68        5.86      0.60 o 
   4   3   0        0.32       -0.75      3.29 o 
   0   4   0     1811.20     1728.48     39.16 o 
   1   4   0     2291.98     2134.73     69.11 o 
   2   4   0       39.32       38.21      0.96 o 
   3   4   0        7.22        6.43      0.66 o 
   4   4   0        1.31        6.53      3.32 o 
   1   5   0       74.47       63.41      1.24 o 
   2   5   0       82.23       89.95      1.63 o 
   3   5   0        3.01        2.45      0.64 o 
   4   5   0        0.59       -3.58      3.13 o 
   0   6   0      522.79      556.58     19.24 o 
   1   6   0      539.86      552.70     14.00 o 
   2   6   0        5.79        5.74      0.74 o 
   3   6   0       22.31       23.16      1.23 o 
   4   6   0        8.63        7.56      3.47 o 
   1   7   0      260.28      230.54      8.14 o 
   2   7   0       31.35       37.06      1.75 o 
   3   7   0        7.61        6.65      0.87 o 
   4   7   0        0.03       -0.85      3.41 o 
   0   8   0     3747.29     3685.73    168.51 o 
   1   8   0      382.19      371.59     13.71 o 
   2   8   0       25.87       21.39      1.43 o 
   3   8   0        1.33        0.53      0.95 o 
   4   8   0        6.67        8.05      3.58 o 
   1   9   0       32.11       31.85      0.84 o 
   2   9   0       76.98       82.06      3.64 o 
   3   9   0        0.07        0.09      1.07 o 
   4   9   0        0.04        0.79      1.99 o 
   0  10   0     5121.14     5515.96    212.19 o 
   1  10   0     1195.61     1184.72     30.65 o 
   2  10   0      144.62      131.14      3.83 o 
   3  10   0       27.77       29.10      1.50 o 
   4  10   0        0.04        4.04      3.87 o 
   1  11   0      892.37      980.90     25.43 o 
   2  11   0       22.66       20.70      0.96 o 
   3  11   0       24.97       21.84      2.20 o 
   4  11   0        4.99        5.15      2.77 o 
   0  12   0     3322.86     3494.58    180.62 o 
   1  12   0        6.70        7.83      0.81 o 
   2  12   0      324.77      330.68     16.41 o 
   3  12   0       51.32       52.31      1.91 o 
   4  12   0        7.95        7.12      2.63 o 
   1  13   0       11.29        8.39      1.29 o 
   2  13   0       17.68       19.16      1.38 o 
   3  13   0       12.32       14.51      1.20 o 
   4  13   0        3.64        9.36      2.65 o 
   0  14   0     1176.92     1122.12     60.79 o 
   1  14   0        0.42        0.73      1.11 o 
   2  14   0       27.06       28.45      1.99 o 
   3  14   0       15.10       14.28      2.41 o 
   4  14   0        0.54        6.04      3.23 o 
   1  15   0        9.94        9.71      1.00 o 
   2  15   0        1.59        0.67      1.47 o 
   3  15   0        5.43        3.02      1.99 o 
   4  15   0        4.68        3.01      3.27 o 
   0  16   0      203.57      194.57     22.46 o 
   1  16   0        2.38        2.32      0.99 o 
   2  16   0        0.34       -0.73      1.31 o 
   3  16   0        5.58        9.16      2.92 o 
   1  17   0      124.57      126.16      7.24 o 
   2  17   0       99.15      104.21      7.89 o 
   3  17   0        0.88        2.87      2.50 o 
   0  18   0       57.54       51.20      9.40 o 
   1  18   0       39.74       38.81      2.27 o 
   2  18   0       29.07       31.56      2.28 o 
   3  18   0        6.18        8.38      3.51 o 
   1  19   0       26.79       28.69      3.10 o 
   2  19   0        8.75       11.11      3.86 o 
   3  19   0        6.35        4.96      3.63 o 
   0  20   0      142.10      151.00     22.80 o 
   1  20   0       48.47       42.74      2.29 o 
   2  20   0       18.73       18.97      2.11 o 
   3  20   0        1.04       -1.37      5.42 o 
   1  21   0       67.46       67.57      4.57 o 
   2  21   0        5.15        7.88      2.37 o 
   3  21   0        6.10        6.04      4.06 o 
   0  22   0        2.93        1.30      3.64 o 
   1  22   0       46.12       39.14      2.49 o 
   2  22   0        2.94        1.36      1.93 o 
   1  23   0        0.08       -1.76      1.81 o 
   2  23   0        2.59        1.09      2.05 o 
   0  24   0       21.13       23.11      4.29 o 
   1  24   0        6.69        6.32      2.58 o 
   2  24   0        0.04       -2.44      4.98 o 
   1  25   0        9.39        8.37      2.46 o 
   0  26   0        4.24        3.44      3.25 o 
   1  26   0        2.80        1.14      4.36 o 
   1   0   1     1045.80      937.24     30.92 o 
   2   0   1        5.32        7.79      0.60 o 
   3   0   1       34.91       36.12      1.66 o 
   4   0   1        0.35        1.07      2.68 o 
   1   1   1     1188.73     1081.62     25.07 o 
   2   1   1     1431.20     1481.48     12.26 o 
   3   1   1       11.00       12.51      0.47 o 
   4   1   1        3.49        1.79      1.84 o 
   2   2   1      320.68      332.72      2.89 o 
   3   2   1       16.93       16.99      0.45 o 
   4   2   1        1.89        1.78      2.26 o 
   0   3   1     3246.19     1021.93    528.28 o 
   2   3   1        8.83       10.16      0.38 o 
   3   3   1      127.72      124.31      1.67 o 
   4   3   1        7.28        6.88      3.27 o 
   0   4   1     5519.18     4428.89     80.92 o 
   1   4   1     1505.52     1371.89     25.74 o 
   2   4   1       35.05       33.22      0.71 o 
   3   4   1       84.59       88.38      2.28 o 
   4   4   1        6.55        6.42      3.24 o 
   1   5   1      908.37      859.66     14.64 o 
   2   5   1      359.83      384.30      4.75 o 
   3   5   1       43.27       42.73      0.98 o 
   4   5   1        4.38        5.30      2.26 o 
   0   6   1        9.68       11.35      2.96 o 
   1   6   1     3099.63     3110.59     56.96 o 
   2   6   1      402.70      404.33      6.55 o 
   3   6   1       50.02       52.29      1.53 o 
   4   6   1       17.06       15.38      2.69 o 
   0   7   1      306.99      280.21      5.76 o 
   1   7   1      601.95      588.74     10.83 o 
   2   7   1       41.98       45.10      1.25 o 
   3   7   1       15.25       15.15      0.84 o 
   4   7   1       11.55       12.05      1.92 o 
   0   8   1        4.15        4.07      0.94 o 
   1   8   1      752.15      760.77     16.23 o 
   2   8   1       71.62       65.43      1.27 o 
   3   8   1        3.78        3.52      0.71 o 
   4   8   1        1.51        0.38      1.94 o 
   0   9   1     5203.65     5378.65    134.07 o 
   1   9   1      168.74      168.88      3.43 o 
   2   9   1      143.11      162.06      4.02 o 
   3   9   1        7.12        9.41      0.67 o 
   4   9   1        5.46        6.26      3.39 o 
   0  10   1      126.87      144.77      3.69 o 
   1  10   1      841.83      893.55     15.54 o 
   2  10   1       13.60       16.67      0.64 o 
   3  10   1      112.61      115.48      3.09 o 
   4  10   1        2.25       -0.71      2.33 o 
   0  11   1      498.19      568.44     11.27 o 
   1  11   1       61.37       68.64      1.22 o 
   2  11   1       93.64       90.84      3.55 o 
   3  11   1        9.79        8.25      0.68 o 
   4  11   1        7.11        4.84      1.75 o 
   0  12   1     1502.20     1600.52     39.61 o 
   1  12   1        6.98       10.02      0.53 o 
   2  12   1       92.00      102.69      4.74 o 
   3  12   1       12.81       14.98      0.86 o 
   4  12   1       21.48       19.77      3.82 o 
   0  13   1        2.58        1.16      0.53 o 
   1  13   1      286.07      311.56      8.45 o 
   2  13   1      133.06      125.18      4.25 o 
   3  13   1       24.85       26.04      1.60 o 
   4  13   1        3.78        6.05      2.03 o 
   0  14   1      470.05      478.32     16.35 o 
   1  14   1       95.88       97.60      2.86 o 
   2  14   1        0.91        0.37      0.75 o 
   3  14   1       12.93       14.39      1.16 o 
   4  14   1        7.26        5.92      1.99 o 
   0  15   1       58.06       61.06      1.98 o 
   1  15   1       56.86       57.58      1.67 o 
   2  15   1       75.92       69.41      3.40 o 
   3  15   1       18.03       15.98      1.49 o 
   4  15   1        0.03        3.23      1.92 o 
   0  16   1       64.89       59.64      2.15 o 
   1  16   1      133.14      135.61      4.16 o 
   2  16   1       25.35       27.49      1.90 o 
   3  16   1        0.18        0.71      1.16 o 
   0  17   1       23.13       24.46      1.68 o 
   1  17   1        5.88        6.60      1.35 o 
   2  17   1        6.43        5.23      1.49 o 
   3  17   1        0.83        1.97      1.58 o 
   0  18   1       95.36       93.38      5.23 o 
   1  18   1        7.72        6.79      1.01 o 
   2  18   1       17.27       17.04      1.34 o 
   3  18   1       22.65       16.94      2.02 o 
   0  19   1        6.37       10.65      1.45 o 
   1  19   1       10.48       10.80      1.00 o 
   2  19   1       30.52       30.63      1.59 o 
   3  19   1        1.62        2.13      2.03 o 
   0  20   1      215.34      194.48      9.03 o 
   1  20   1       71.73       69.19      2.00 o 
   2  20   1       27.64       30.32      2.08 o 
   3  20   1        0.37       -0.82      1.77 o 
   0  21   1       48.39       43.36      3.42 o 
   1  21   1       88.88       93.78      2.96 o 
   2  21   1        5.43        6.58      1.41 o 
   3  21   1        0.40       -0.04      2.95 o 
   0  22   1       18.10       18.49      2.16 o 
   1  22   1       30.61       31.98      1.69 o 
   2  22   1        3.07        3.92      1.63 o 
   0  23   1       16.16       17.23      2.20 o 
   1  23   1        1.71        1.91      1.34 o 
   2  23   1        0.87        0.07      1.51 o 
   0  24   1        0.01       -0.09      1.86 o 
   1  24   1        1.42        3.20      1.56 o 
   2  24   1       10.94        8.32      2.39 o 
   0  25   1        0.26        0.55      2.22 o 
   1  25   1        9.18        6.02      1.57 o 
   0  26   1        4.98        7.44      3.33 o 
   1  26   1        0.02        3.41      4.44 o 
   2   0   2     1575.40     1641.15     24.52 o 
   3   0   2       10.33        9.21      0.51 o 
   4   0   2        0.22       -1.59      3.19 o 
   2   1   2     2170.27     2132.11     17.43 o 
   3   1   2      122.07      119.32      1.67 o 
   4   1   2       11.85       18.68      2.61 o 
   2   2   2     1008.97      999.73      8.21 o 
   3   2   2      104.49      107.42      2.13 o 
   4   2   2        2.72        5.15      1.99 o 
   0   3   2      110.08       78.05     13.00 o 
   2   3   2      316.25      304.68      2.75 o 
   3   3   2       54.30       52.16      1.68 o 
   4   3   2       23.58       29.37      2.46 o 
   0   4   2     3493.66     3055.16     54.93 o 
   1   4   2      554.16      575.28      9.72 o 
   2   4   2      167.34      176.48      2.06 o 
   3   4   2        4.61        4.46      0.43 o 
   4   4   2        4.43        1.23      2.14 o 
   1   5   2      477.79      459.78      7.89 o 
   2   5   2       83.12       76.18      1.06 o 
   3   5   2        8.63        6.61      0.45 o 
   4   5   2        0.84       -0.52      1.55 o 
   0   6   2        5.39       23.31      5.13 o 
   1   6   2     1111.03     1073.56     19.70 o 
   2   6   2      234.96      247.08      3.58 o 
   3   6   2       34.09       32.80      1.83 o 
   4   6   2        1.00        0.11      1.66 o 
   0   7   2      207.83      169.85      2.68 o 
   1   7   2     1307.42     1313.05     21.04 o 
   2   7   2      477.35      500.76      8.37 o 
   3   7   2       16.43       12.60      0.75 o 
   4   7   2        7.40       10.16      1.92 o 
   0   8   2     2142.68     1998.58     54.93 o 
   1   8   2      160.21      167.28      4.50 o 
   2   8   2       28.72       24.34      0.58 o 
   3   8   2       20.87       21.36      1.29 o 
   4   8   2        2.33        0.66      1.78 o 
   0   9   2      642.62      674.69     14.75 o 
   1   9   2      249.68      267.98      5.20 o 
   2   9   2       85.45       92.01      2.43 o 
   3   9   2       25.40       26.23      1.06 o 
   4   9   2        3.95        3.96      2.75 o 
   0  10   2     1253.67     1204.82     28.81 o 
   1  10   2      432.28      447.80      9.59 o 
   2  10   2      198.77      191.43      4.45 o 
   3  10   2       27.76       25.11      1.50 o 
   4  10   2        6.12        6.22      2.33 o 
   0  11   2      167.44      183.03      5.50 o 
   1  11   2      152.35      136.94      2.56 o 
   2  11   2      201.34      202.24      6.45 o 
   3  11   2       64.73       65.50      1.74 o 
   4  11   2        9.12        9.01      2.07 o 
   0  12   2        2.62        2.71      0.85 o 
   1  12   2      626.20      642.96     15.46 o 
   2  12   2      101.09       94.04      3.60 o 
   3  12   2       45.12       47.14      1.73 o 
   4  12   2       16.62       13.44      3.71 o 
   0  13   2       84.11       73.87      2.52 o 
   1  13   2       27.70       24.95      1.05 o 
   2  13   2      190.05      189.51      7.71 o 
   3  13   2       11.31       14.15      2.37 o 
   4  13   2       11.68        6.74      2.37 o 
   0  14   2        6.03        7.85      1.03 o 
   1  14   2       24.48       21.26      0.81 o 
   2  14   2        2.15        2.12      0.72 o 
   3  14   2       31.28       28.58      1.57 o 
   4  14   2        1.37        0.14      1.88 o 
   0  15   2       66.57       66.66      3.19 o 
   1  15   2      101.85      101.92      2.92 o 
   2  15   2        0.75        1.84      0.85 o 
   3  15   2        2.58        0.26      1.24 o 
   4  15   2        1.20        4.35      2.71 o 
   0  16   2      126.15      139.17      7.14 o 
   1  16   2       23.81       18.42      1.05 o 
   2  16   2        4.31        6.64      1.08 o 
   3  16   2        0.32        1.24      1.25 o 
   0  17   2       97.46      104.53      5.78 o 
   1  17   2      130.08      121.56      4.91 o 
   2  17   2       29.43       32.18      1.58 o 
   3  17   2        0.10       -1.06      2.47 o 
   0  18   2      208.73      198.78     10.37 o 
   1  18   2       15.68       13.18      1.23 o 
   2  18   2        7.57        7.00      1.24 o 
   3  18   2        8.79       10.36      1.66 o 
   0  19   2        5.27        6.99      1.37 o 
   1  19   2       52.54       51.87      1.98 o 
   2  19   2       16.46       16.83      1.86 o 
   3  19   2        3.21        4.95      2.05 o 
   0  20   2       79.77       70.13      2.76 o 
   1  20   2       78.10       81.50      3.91 o 
   2  20   2       24.73       29.00      2.25 o 
   3  20   2        2.58       -2.06      1.87 o 
   0  21   2        0.07        1.53      1.41 o 
   1  21   2      103.67       97.41      5.01 o 
   2  21   2       30.34       35.08      2.07 o 
   0  22   2        8.69        7.94      2.74 o 
   1  22   2       28.65       26.83      1.77 o 
   2  22   2        2.03        2.44      1.62 o 
   0  23   2      144.34      133.41      7.53 o 
   1  23   2        8.73       10.98      1.94 o 
   2  23   2        6.07        5.83      1.91 o 
   0  24   2        2.63        4.31      1.74 o 
   1  24   2        0.20        0.16      1.30 o 
   2  24   2        3.79        5.81      3.05 o 
   0  25   2        5.96        7.13      2.65 o 
   1  25   2        1.05        1.73      1.34 o 
   0  26   2        0.04       -0.59      2.28 o 
   1  26   2        1.91        2.13      5.10 o 
   2   0   3      323.67      357.19      4.94 o 
   3   0   3      154.33      178.20      3.64 o 
   4   0   3       31.19       33.28      4.37 o 
   0   1   3      766.34      658.44    141.29 o 
   2   1   3     1080.81     1104.60     11.06 o 
   3   1   3      127.47      137.52      2.07 o 
   4   1   3        1.20       -0.13      2.23 o 
   0   2   3      675.71      502.53     73.37 o 
   2   2   3      236.85      239.66      2.89 o 
   3   2   3        7.73        8.74      0.49 o 
   4   2   3        0.45        3.41      1.87 o 
   0   3   3     5938.97     4842.89    165.47 o 
   2   3   3      163.55      164.85      1.91 o 
   3   3   3       90.48       91.85      2.47 o 
   4   3   3       47.90       64.71      4.02 o 
   0   4   3      494.61      356.32     17.93 o 
   1   4   3      174.35      192.11      2.16 o 
   2   4   3      471.04      493.11      5.02 o 
   3   4   3       27.98       28.22      0.87 o 
   4   4   3        6.93        7.30      1.75 o 
   0   5   3      414.82      453.68     15.31 o 
   1   5   3     3299.64     3295.14     51.89 o 
   2   5   3      265.73      276.69      3.70 o 
   3   5   3      319.97      325.02      7.39 o 
   4   5   3       21.46       23.52      3.07 o 
   0   6   3      123.16      124.99      3.22 o 
   1   6   3       92.83       91.51      2.93 o 
   2   6   3      314.79      320.03      3.98 o 
   3   6   3       75.38       79.57      1.79 o 
   4   6   3       13.57       15.59      2.70 o 
   0   7   3      657.79      632.09     16.04 o 
   1   7   3     1200.41     1165.53     19.61 o 
   2   7   3      171.35      183.77      3.07 o 
   3   7   3       28.63       27.90      1.04 o 
   4   7   3       25.97       26.14      3.15 o 
   0   8   3     1578.82     1709.65     50.23 o 
   1   8   3      738.26      768.45     15.21 o 
   2   8   3       46.70       48.48      1.63 o 
   3   8   3       65.50       71.47      1.54 o 
   4   8   3        2.27        6.98      3.59 o 
   0   9   3      763.21      852.98     21.76 o 
   1   9   3      648.48      669.18     13.50 o 
   2   9   3      336.59      333.84      5.49 o 
   3   9   3       18.25       15.88      0.84 o 
   0  10   3       16.80       11.13      0.78 o 
   1  10   3     1583.00     1661.23     30.15 o 
   2  10   3       55.23       50.97      1.71 o 
   3  10   3        6.63        5.53      0.49 o 
   4  10   3        1.41        1.39      4.06 o 
   0  11   3        4.85        5.92      0.67 o 
   1  11   3       83.48       79.84      2.09 o 
   2  11   3      245.23      256.49      7.32 o 
   3  11   3       65.17       67.47      1.70 o 
   4  11   3       11.14       10.70      2.34 o 
   0  12   3      105.14      104.22      2.78 o 
   1  12   3       25.32       20.86      0.75 o 
   2  12   3       11.89       14.48      0.87 o 
   3  12   3       90.02       94.01      3.85 o 
   4  12   3        9.76        8.86      3.00 o 
   0  13   3       16.33       14.61      1.11 o 
   1  13   3       71.39       76.50      2.72 o 
   2  13   3      231.76      225.48      8.43 o 
   3  13   3       77.73       76.44      2.25 o 
   4  13   3       10.96        9.14      2.65 o 
   0  14   3      201.46      209.49      8.07 o 
   1  14   3       62.52       55.35      1.74 o 
   2  14   3       15.60       15.84      1.01 o 
   3  14   3       16.95       17.97      1.79 o 
   4  14   3        2.09       -4.25      2.84 o 
   0  15   3       36.56       29.80      1.46 o 
   1  15   3      159.60      148.07      6.07 o 
   2  15   3      154.79      170.52      4.44 o 
   3  15   3       16.58       16.78      1.32 o 
   4  15   3        1.98        0.54      4.76 o 
   0  16   3        2.48        4.24      1.20 o 
   1  16   3      169.78      171.59      6.40 o 
   2  16   3       13.08       11.96      1.10 o 
   3  16   3        4.14        4.22      1.61 o 
   0  17   3      149.28      168.24      9.61 o 
   1  17   3      161.36      149.63      4.48 o 
   2  17   3       51.30       51.78      1.93 o 
   3  17   3        1.99        1.71      2.13 o 
   0  18   3        3.42        3.89      1.37 o 
   1  18   3       76.32       70.79      2.23 o 
   2  18   3        6.96        5.84      1.47 o 
   3  18   3        5.14        1.53      1.86 o 
   0  19   3      203.26      187.33     11.26 o 
   1  19   3       23.56       19.45      2.18 o 
   2  19   3        4.58        4.03      1.19 o 
   3  19   3        0.46       -2.12      1.76 o 
   0  20   3        0.07        1.49      1.70 o 
   1  20   3       11.16       12.94      1.17 o 
   2  20   3        8.77        8.05      1.54 o 
   3  20   3        1.97       -0.98      1.59 o 
   0  21   3        8.44        8.92      1.90 o 
   1  21   3       39.80       38.20      2.59 o 
   2  21   3        4.64        2.53      1.44 o 
   0  22   3        3.63        3.06      1.77 o 
   1  22   3        4.25        3.69      1.24 o 
   2  22   3        6.67        4.88      1.81 o 
   0  23   3        8.56        8.21      2.03 o 
   1  23   3        3.87        4.66      1.71 o 
   2  23   3       26.93       33.68      4.20 o 
   0  24   3       10.34        8.26      1.89 o 
   1  24   3        5.53        4.15      1.34 o 
   2  24   3        4.59        4.10      3.09 o 
   0  25   3        1.75        1.93      3.05 o 
   1  25   3       12.06       16.07      1.76 o 
   0  26   3        4.62        8.39      3.05 o 
   0   0   4       41.23       52.04      1.63 o 
   1   0   4      103.30      103.41      5.13 o 
   2   0   4       41.55       42.64      1.30 o 
   3   0   4      138.37      141.62      4.13 o 
   4   0   4       12.50        6.98      3.18 o 
   0   1   4       15.46       12.45      0.59 o 
   1   1   4     5553.16     5290.83    165.31 o 
   2   1   4      715.01      726.50      8.11 o 
   3   1   4        0.95        0.11      0.38 o 
   4   1   4        9.24        9.70      2.54 o 
   0   2   4     2877.01     2541.90     45.79 o 
   2   2   4      175.61      158.57      1.83 o 
   3   2   4      165.92      162.73      3.04 o 
   4   2   4        7.80        7.01      1.96 o 
   1   3   4      967.84      924.18      9.86 o 
   2   3   4      643.20      626.68      7.64 o 
   3   3   4      214.79      205.13      4.12 o 
   4   3   4       43.25       44.07      6.70 o 
   0   4   4     2899.29     2868.11     64.32 o 
   1   4   4     3352.36     3229.93     35.81 o 
   2   4   4      337.30      340.17      3.21 o 
   3   4   4      145.24      156.31      3.25 o 
   4   4   4       19.50       20.80      3.15 o 
   0   5   4     3082.00     3072.50     95.83 o 
   1   5   4       38.15       33.24      0.94 o 
   2   5   4      133.57      137.43      2.09 o 
   3   5   4       97.23       88.14      2.17 o 
   4   5   4        7.70        5.73      1.97 o 
   0   6   4       14.83       11.69      0.85 o 
   1   6   4      191.27      180.98      2.36 o 
   2   6   4      622.40      658.05      6.27 o 
   3   6   4        5.15        6.09      0.61 o 
   4   6   4       20.73       21.55      4.77 o 
   0   7   4      132.57      114.85      4.58 o 
   1   7   4      761.57      749.69     14.30 o 
   2   7   4      186.21      192.39      3.63 o 
   3   7   4       74.76       79.25      2.51 o 
   4   7   4       26.73       26.06      2.89 o 
   0   8   4      370.65      388.83     12.48 o 
   1   8   4      135.16      149.40      3.22 o 
   2   8   4      221.92      237.29      3.36 o 
   3   8   4       20.06       14.96      0.79 o 
   4   8   4       29.50       24.54      3.94 o 
   0   9   4      568.00      533.01     16.21 o 
   1   9   4      475.13      487.64      8.61 o 
   2   9   4        3.18        2.56      0.41 o 
   3   9   4        8.99        8.56      0.93 o 
   4   9   4        4.18        2.07      3.02 o 
   0  10   4        1.97       -0.05      0.59 o 
   1  10   4     1122.52     1177.48     20.45 o 
   2  10   4        1.42        1.58      0.43 o 
   3  10   4        1.89        1.84      0.91 o 
   4  10   4       14.29        9.50      2.08 o 
   0  11   4      587.78      547.96     15.43 o 
   1  11   4      460.67      467.10     10.02 o 
   2  11   4       99.25       97.51      3.96 o 
   3  11   4       28.18       26.11      1.69 o 
   4  11   4       11.56        9.96      2.45 o 
   0  12   4        3.31        4.17      0.81 o 
   1  12   4      364.79      372.62     11.00 o 
   2  12   4      110.57      107.37      3.86 o 
   3  12   4       29.93       35.04      2.01 o 
   4  12   4        5.55        8.05      2.40 o 
   0  13   4       17.03       16.54      1.04 o 
   1  13   4       75.25       66.06      1.97 o 
   2  13   4      139.18      141.32      6.52 o 
   3  13   4        5.40        4.08      0.92 o 
   4  13   4       28.28       23.06      2.81 o 
   0  14   4       73.81       72.90      3.20 o 
   1  14   4       58.24       57.59      3.21 o 
   2  14   4       66.12       64.39      2.49 o 
   3  14   4       88.20       87.08      2.60 o 
   4  14   4        0.74        3.31      3.24 o 
   0  15   4       60.80       64.80      2.49 o 
   1  15   4      103.21      105.34      4.36 o 
   2  15   4       74.97       73.80      4.25 o 
   3  15   4        8.40        6.52      1.19 o 
   0  16   4       23.21       23.20      1.49 o 
   1  16   4      152.04      150.39      6.41 o 
   2  16   4        7.97        7.54      1.29 o 
   3  16   4        5.07        2.84      1.44 o 
   0  17   4        1.76        3.23      1.12 o 
   1  17   4       83.29       79.01      1.95 o 
   2  17   4       14.44       12.97      1.62 o 
   3  17   4       11.10       11.11      1.72 o 
   0  18   4      131.56      123.18      3.49 o 
   1  18   4       45.87       46.87      1.65 o 
   2  18   4        4.01        5.43      1.27 o 
   3  18   4       12.98       11.95      1.75 o 
   0  19   4       72.84       67.38      5.61 o 
   1  19   4       28.59       24.24      1.59 o 
   2  19   4       27.03       27.92      1.62 o 
   3  19   4        4.59        5.51      1.71 o 
   0  20   4       31.40       27.17      1.93 o 
   1  20   4        9.89       10.56      1.10 o 
   2  20   4       54.24       53.03      3.03 o 
   3  20   4        4.18        3.03      2.15 o 
   0  21   4        1.15        1.95      1.47 o 
   1  21   4       10.98        9.54      1.14 o 
   2  21   4       10.54       11.24      1.55 o 
   0  22   4        9.55       12.83      2.41 o 
   1  22   4        5.52        6.02      1.27 o 
   2  22   4       27.53       26.14      2.05 o 
   0  23   4       11.18       13.43      2.93 o 
   1  23   4       14.07       17.14      1.72 o 
   2  23   4        3.33        3.55      1.79 o 
   0  24   4        6.75        2.64      2.01 o 
   1  24   4        0.81        1.33      2.08 o 
   2  24   4        8.08        6.40      4.20 o 
   0  25   4        3.89        2.23      2.16 o 
   1  25   4        6.69        8.11      1.66 o 
   0  26   4        0.43       -1.88      3.93 o 
   1   0   5      944.70      825.56     10.97 o 
   2   0   5      175.17      203.45      3.53 o 
   3   0   5       42.74       41.12      1.54 o 
   4   0   5        4.55       -1.88      3.19 o 
   1   1   5      512.35      519.48      5.58 o 
   2   1   5       54.42       58.87      1.00 o 
   3   1   5       15.53       14.51      0.78 o 
   4   1   5        0.68       -0.56      2.57 o 
   1   2   5      380.54      347.91      5.10 o 
   2   2   5       53.76       51.84      0.72 o 
   3   2   5       48.32       45.51      1.70 o 
   4   2   5       10.84        9.14      2.06 o 
   0   3   5      249.92      224.53      8.57 o 
   1   3   5      279.83      268.41      3.65 o 
   2   3   5      734.71      795.63      7.70 o 
   3   3   5      142.37      144.96      3.52 o 
   4   3   5       59.96       64.83      3.45 o 
   0   4   5       23.06       23.25      3.48 o 
   1   4   5     1974.29     1899.13     21.84 o 
   2   4   5       37.08       38.42      0.61 o 
   3   4   5      155.24      156.58      3.00 o 
   4   4   5       13.96       14.02      2.65 o 
   0   5   5      331.24      369.28      8.89 o 
   1   5   5      669.52      649.20      6.14 o 
   2   5   5      236.37      256.46      4.47 o 
   3   5   5       72.80       73.63      2.70 o 
   4   5   5       13.93        9.95      2.04 o 
   0   6   5     2155.27     1988.49     67.51 o 
   1   6   5      498.41      495.93      6.19 o 
   2   6   5      240.36      234.91      2.62 o 
   3   6   5       22.12       19.13      0.78 o 
   4   6   5        0.08        2.10      1.97 o 
   0   7   5      542.37      523.09     17.29 o 
   1   7   5      725.59      672.19     11.18 o 
   2   7   5      197.63      191.42      2.54 o 
   3   7   5       31.60       35.84      1.38 o 
   4   7   5       16.45       13.42      7.79 o 
   0   8   5     1920.48     1853.39     46.01 o 
   1   8   5       42.62       49.18      1.33 o 
   2   8   5      449.12      453.25      7.68 o 
   3   8   5       45.11       41.41      1.35 o 
   4   8   5        2.07        1.16      5.87 o 
   0   9   5        0.87        3.64      1.46 o 
   1   9   5      738.33      763.55     15.94 o 
   2   9   5        1.76        1.49      0.45 o 
   3   9   5       19.85       16.41      1.61 o 
   4   9   5        1.25        1.88      2.26 o 
   0  10   5       10.76        8.51      0.79 o 
   1  10   5      168.71      171.89      3.39 o 
   2  10   5      476.24      527.07     11.83 o 
   3  10   5       16.56       13.59      1.10 o 
   4  10   5        0.12        0.25      1.84 o 
   0  11   5       31.63       37.07      1.81 o 
   1  11   5      175.46      173.72      4.37 o 
   2  11   5       13.90       16.36      0.64 o 
   3  11   5       71.00       72.53      2.34 o 
   4  11   5        1.43       -3.12      2.08 o 
   0  12   5      360.50      346.02     10.30 o 
   1  12   5       43.22       50.18      1.51 o 
   2  12   5      120.07      119.39      3.97 o 
   3  12   5       29.14       29.22      1.37 o 
   4  12   5        7.81        5.74      2.18 o 
   0  13   5      193.43      189.01      7.65 o 
   1  13   5      103.58      104.21      2.71 o 
   2  13   5       99.71      108.06      4.07 o 
   3  13   5       90.16       94.49      2.92 o 
   4  13   5       12.34       11.60      2.73 o 
   0  14   5      237.57      242.29     12.26 o 
   1  14   5      131.86      128.72      4.39 o 
   2  14   5       49.66       48.76      2.55 o 
   3  14   5        4.04        2.89      1.36 o 
   4  14   5        2.07        4.81      2.72 o 
   0  15   5      112.64      113.05      5.47 o 
   1  15   5      110.03      102.18      4.67 o 
   2  15   5      196.64      207.64      7.03 o 
   3  15   5        1.29        2.64      1.01 o 
   0  16   5        9.69        6.60      1.37 o 
   1  16   5      242.80      243.99      8.68 o 
   2  16   5       12.71        9.72      1.48 o 
   3  16   5       15.35       13.33      1.66 o 
   0  17   5       40.35       37.81      3.38 o 
   1  17   5      175.13      172.28      3.93 o 
   2  17   5       10.87        7.92      1.00 o 
   3  17   5       43.08       36.83      3.25 o 
   0  18   5      169.20      175.32      5.50 o 
   1  18   5       40.18       41.63      1.59 o 
   2  18   5       21.49       22.18      1.54 o 
   3  18   5       22.74       21.99      2.18 o 
   0  19   5       21.37       22.05      1.80 o 
   1  19   5       11.64       11.01      1.16 o 
   2  19   5       16.11       14.33      1.36 o 
   3  19   5        2.94        1.98      2.38 o 
   0  20   5        5.59        6.03      1.44 o 
   1  20   5       11.69        9.89      1.78 o 
   2  20   5        6.77        6.06      1.24 o 
   3  20   5        1.57        1.13      2.85 o 
   0  21   5       23.79       22.95      2.54 o 
   1  21   5       47.83       42.78      2.84 o 
   2  21   5        5.93        7.16      1.59 o 
   0  22   5       49.96       46.24      2.50 o 
   1  22   5        0.60        2.45      1.24 o 
   2  22   5        0.98        2.03      1.71 o 
   0  23   5       17.07       19.97      2.47 o 
   1  23   5        4.33        2.46      1.40 o 
   2  23   5       16.40       16.49      2.68 o 
   0  24   5        7.76        2.41      2.07 o 
   1  24   5        5.16        5.02      1.38 o 
   0  25   5       13.74       15.28      2.44 o 
   1  25   5        1.90        0.27      2.54 o 
   0  26   5        0.16        5.48      3.95 o 
   1   0   6     1634.22     1537.49     36.15 o 
   2   0   6      504.04      523.12      9.25 o 
   3   0   6        0.83        2.36      0.63 o 
   4   0   6        3.09        2.40      2.16 o 
   0   1   6       78.88       87.85      4.37 o 
   1   1   6     2127.54     1996.97     26.11 o 
   2   1   6       34.95       38.47      0.73 o 
   3   1   6       58.60       57.00      1.48 o 
   4   1   6        4.84        2.79      1.81 o 
   1   2   6      159.20      149.24      2.11 o 
   2   2   6       24.70       23.53      0.84 o 
   3   2   6       64.54       68.27      2.04 o 
   4   2   6       34.28       36.57      5.08 o 
   0   3   6        2.08       22.38      2.94 o 
   1   3   6      375.36      375.98      4.38 o 
   2   3   6     1038.03     1086.18     10.45 o 
   3   3   6      144.20      142.94      2.47 o 
   4   3   6        2.90        2.91      1.66 o 
   0   4   6       24.79       23.78      1.59 o 
   1   4   6      271.51      263.11      2.48 o 
   2   4   6      794.69      825.41      8.28 o 
   3   4   6        0.52        0.65      0.47 o 
   4   4   6       22.27       20.92      3.51 o 
   0   5   6      815.05      831.34     19.99 o 
   1   5   6     1243.62     1260.21     13.46 o 
   2   5   6      387.21      408.29      4.20 o 
   3   5   6       37.53       39.59      1.30 o 
   4   5   6        4.27        3.18      2.62 o 
   0   6   6     1315.47     1306.37     21.27 o 
   1   6   6      332.23      332.29      3.88 o 
   2   6   6      520.50      579.75      8.74 o 
   3   6   6       45.00       43.62      1.55 o 
   4   6   6       34.27       39.12      5.39 o 
   0   7   6      318.85      337.97      5.31 o 
   1   7   6      880.23      850.22     10.34 o 
   2   7   6       27.77       31.75      1.06 o 
   3   7   6       61.05       62.92      1.39 o 
   4   7   6       13.96       16.92      2.39 o 
   0   8   6       64.50       59.97      4.05 o 
   1   8   6       45.87       53.73      0.81 o 
   2   8   6      225.06      223.35      3.24 o 
   3   8   6       64.93       62.18      1.66 o 
   4   8   6        1.97        2.75      1.87 o 
   0   9   6      317.97      348.95      9.93 o 
   1   9   6      335.43      331.22      6.44 o 
   2   9   6      238.60      235.64      5.44 o 
   3   9   6       14.44       13.52      0.97 o 
   4   9   6        8.99       10.23      2.14 o 
   0  10   6     1306.33     1349.42     38.86 o 
   1  10   6      217.17      201.32      3.87 o 
   2  10   6      108.06      105.89      3.16 o 
   3  10   6       34.75       37.44      1.48 o 
   4  10   6       14.58       19.07      3.46 o 
   0  11   6      513.72      547.08     12.44 o 
   1  11   6        0.76        0.75      0.50 o 
   2  11   6       11.60       12.15      0.60 o 
   3  11   6       16.66       17.62      1.13 o 
   4  11   6        6.75        8.31      6.22 o 
   0  12   6      303.64      328.92     17.06 o 
   1  12   6      312.24      320.72      8.28 o 
   2  12   6       42.79       41.41      1.74 o 
   3  12   6       69.28       67.01      2.53 o 
   4  12   6        1.57        0.56      2.30 o 
   0  13   6      221.13      222.97     10.44 o 
   1  13   6      303.26      314.72      9.27 o 
   2  13   6       36.79       37.74      1.57 o 
   3  13   6       24.67       22.78      1.43 o 
   4  13   6        5.14       14.39      3.40 o 
   0  14   6      199.31      203.99     11.18 o 
   1  14   6      173.47      175.92      4.41 o 
   2  14   6      234.83      253.02      5.23 o 
   3  14   6       12.76        9.15      1.24 o 
   4  14   6        0.16        3.74      3.10 o 
   0  15   6      214.09      207.75     11.17 o 
   1  15   6      385.58      389.30      9.22 o 
   2  15   6      110.59      119.31      3.18 o 
   3  15   6       52.31       54.14      2.36 o 
   0  16   6       88.13       93.13      4.37 o 
   1  16   6       19.72       20.00      1.05 o 
   2  16   6       48.68       46.76      2.08 o 
   3  16   6        1.26        1.16      1.46 o 
   0  17   6        1.80        0.77      1.44 o 
   1  17   6       85.96       89.44      4.08 o 
   2  17   6       54.03       64.71      2.09 o 
   3  17   6        0.33        0.93      2.01 o 
   0  18   6       20.14       20.21      2.31 o 
   1  18   6       80.10       72.09      2.43 o 
   2  18   6        3.36        3.70      1.04 o 
   3  18   6       27.05       22.73      2.13 o 
   0  19   6        8.86       12.56      1.87 o 
   1  19   6       35.21       31.63      1.72 o 
   2  19   6       20.52       18.93      1.32 o 
   3  19   6        6.80        6.51      1.85 o 
   0  20   6        3.58        4.14      2.83 o 
   1  20   6       10.62        8.33      1.36 o 
   2  20   6       23.64       27.50      2.59 o 
   3  20   6        1.54        0.48      2.24 o 
   0  21   6       12.96       11.61      3.81 o 
   1  21   6       10.76       12.82      1.36 o 
   2  21   6        0.29       -0.68      1.88 o 
   0  22   6       12.61       12.21      1.95 o 
   1  22   6       26.51       31.21      1.80 o 
   2  22   6       13.85       15.33      2.48 o 
   0  23   6       15.39       10.36      1.89 o 
   1  23   6       15.13       19.52      1.82 o 
   2  23   6        3.41        5.65      2.23 o 
   0  24   6        1.43        1.74      1.79 o 
   1  24   6        9.57        4.29      1.49 o 
   0  25   6        0.75        4.46      2.67 o 
   1  25   6        1.37       -0.66      2.29 o 
   0  26   6        0.89        2.73      4.33 o 
   1   0   7      854.24      785.72     15.94 o 
   2   0   7      570.81      572.40      6.88 o 
   3   0   7        1.43        1.24      1.23 o 
   4   0   7        0.01        2.49      3.34 o 
   0   1   7     2498.82     2214.08     40.49 o 
   1   1   7      623.20      642.83      8.38 o 
   2   1   7      196.97      210.32      2.81 o 
   3   1   7        1.66        1.19      0.89 o 
   4   1   7        5.82        7.87      1.55 o 
   0   2   7     1182.14     1038.05     19.84 o 
   1   2   7      273.06      279.20      3.01 o 
   2   2   7      193.02      193.78      2.31 o 
   3   2   7       35.18       33.02      1.33 o 
   4   2   7       14.17       10.97      2.02 o 
   0   3   7      156.21      141.44      2.27 o 
   1   3   7      528.52      558.41      5.40 o 
   2   3   7       16.59       12.49      0.43 o 
   3   3   7      108.07      107.70      2.44 o 
   4   3   7        4.60        7.14      2.07 o 
   0   4   7     2758.49     2798.61     49.84 o 
   1   4   7       13.38       14.03      0.40 o 
   2   4   7     1110.67     1128.24     11.27 o 
   3   4   7       98.02       99.73      3.09 o 
   4   4   7       13.16       15.16      2.95 o 
   0   5   7     1208.55     1063.81     22.06 o 
   1   5   7     1250.80     1266.18     12.21 o 
   2   5   7      148.36      161.37      2.59 o 
   3   5   7       57.76       55.85      1.37 o 
   4   5   7       28.94       29.22      3.79 o 
   0   6   7     1192.87     1124.36     17.47 o 
   1   6   7     2312.26     2356.87     23.72 o 
   2   6   7      104.49      107.80      2.38 o 
   3   6   7        7.40        7.50      0.64 o 
   4   6   7        5.95       10.17      1.93 o 
   0   7   7      228.03      262.17      6.48 o 
   1   7   7      397.40      425.51      5.26 o 
   2   7   7      150.68      165.13      3.43 o 
   3   7   7       14.10       14.47      0.80 o 
   4   7   7        7.66        4.75      1.95 o 
   0   8   7      331.08      289.60      6.65 o 
   1   8   7       34.65       37.64      1.04 o 
   2   8   7       89.25      101.54      2.22 o 
   3   8   7       20.23       16.54      0.98 o 
   4   8   7        0.66       -1.26      1.98 o 
   0   9   7      688.89      743.75     16.15 o 
   1   9   7      319.01      355.54      4.90 o 
   2   9   7       21.91       17.60      0.57 o 
   3   9   7        6.28        5.81      0.79 o 
   4   9   7       12.34       10.43      2.39 o 
   0  10   7      332.10      342.05     10.20 o 
   1  10   7      172.45      165.64      2.96 o 
   2  10   7       16.40       12.84      0.70 o 
   3  10   7        5.32        8.25      0.94 o 
   4  10   7        9.77       10.38      2.21 o 
   0  11   7       93.61       84.23      2.46 o 
   1  11   7      104.54      110.76      3.00 o 
   2  11   7       57.21       57.82      2.35 o 
   3  11   7       12.75       11.96      1.14 o 
   4  11   7        0.88        0.34      2.74 o 
   0  12   7       40.97       42.06      2.46 o 
   1  12   7       26.44       25.65      1.13 o 
   2  12   7      148.13      153.64      5.38 o 
   3  12   7        3.03        3.18      0.96 o 
   4  12   7        0.63        4.74      5.11 o 
   0  13   7      216.63      197.37      6.61 o 
   1  13   7       88.02       87.85      3.03 o 
   2  13   7        7.58        5.77      0.82 o 
   3  13   7        9.73       11.32      1.46 o 
   4  13   7        0.25        0.24      2.53 o 
   0  14   7        0.72        0.19      1.14 o 
   1  14   7      360.64      362.28      6.05 o 
   2  14   7       13.02       14.41      0.85 o 
   3  14   7        2.02        1.35      1.13 o 
   0  15   7      368.02      359.66     12.72 o 
   1  15   7       23.39       21.15      1.93 o 
   2  15   7      285.32      305.48      7.43 o 
   3  15   7        6.57        8.89      1.54 o 
   0  16   7     1131.93     1186.52     50.13 o 
   1  16   7      137.15      140.88      4.47 o 
   2  16   7        7.83       11.92      1.01 o 
   3  16   7       29.70       27.87      3.19 o 
   0  17   7        8.88        8.10      3.28 o 
   1  17   7       51.27       42.53      1.45 o 
   2  17   7       92.19      100.07      2.39 o 
   3  17   7       22.67       23.06      1.94 o 
   0  18   7        0.42       -0.48      1.92 o 
   1  18   7       10.13       10.96      1.22 o 
   2  18   7        2.00        2.12      0.99 o 
   3  18   7       14.36        9.18      2.00 o 
   0  19   7      113.86      118.98      5.79 o 
   1  19   7       32.88       34.39      2.57 o 
   2  19   7       24.28       27.27      1.49 o 
   3  19   7       11.40        8.62      2.26 o 
   0  20   7        1.45        0.99      0.93 o 
   1  20   7       20.84       19.73      1.45 o 
   2  20   7       13.87       15.40      1.56 o 
   0  21   7        2.65        0.77      1.53 o 
   1  21   7       20.51       19.72      1.57 o 
   2  21   7        5.86        5.49      1.70 o 
   0  22   7       31.13       23.07      2.07 o 
   1  22   7       21.19       26.83      1.87 o 
   2  22   7        8.04        6.24      1.76 o 
   0  23   7       18.14       21.80      2.40 o 
   1  23   7        4.85        7.71      1.49 o 
   2  23   7       11.94       18.58      4.42 o 
   0  24   7       12.65       14.70      2.24 o 
   1  24   7       29.50       32.04      3.40 o 
   0  25   7       28.46       34.68      4.13 o 
   1  25   7        1.56        1.50      2.35 o 
   0   0   8     4308.89     4208.59    158.04 o 
   1   0   8      147.77      149.66      5.00 o 
   2   0   8      224.64      225.94      4.15 o 
   3   0   8       20.70       22.58      1.91 o 
   4   0   8        0.99        0.16      1.95 o 
   0   1   8       51.53       53.89      1.47 o 
   1   1   8      267.32      263.88      3.70 o 
   2   1   8      315.56      322.47      3.10 o 
   3   1   8        9.71        8.63      0.67 o 
   4   1   8       10.69        8.84      1.54 o 
   0   2   8     1808.07     1654.31     28.34 o 
   1   2   8      359.63      356.65      5.55 o 
   2   2   8       46.61       46.49      1.12 o 
   3   2   8        3.75        3.54      0.62 o 
   4   2   8        6.43        4.13      1.60 o 
   0   3   8      730.60      751.44     16.42 o 
   1   3   8      544.27      549.66      6.46 o 
   2   3   8       19.94       19.64      0.71 o 
   3   3   8       38.46       32.45      1.09 o 
   4   3   8        1.61        3.78      4.54 o 
   0   4   8     1299.47     1372.16     28.18 o 
   1   4   8       98.38      103.81      1.80 o 
   2   4   8      304.19      303.65      3.10 o 
   3   4   8      135.43      133.61      2.79 o 
   4   4   8       14.15       16.45      2.94 o 
   0   5   8      260.18      250.00      5.38 o 
   1   5   8     3128.38     3396.71     36.58 o 
   2   5   8      415.88      443.47      7.74 o 
   3   5   8       13.32       10.97      0.70 o 
   4   5   8        1.32        0.51      2.15 o 
   0   6   8     2203.54     2283.96     41.05 o 
   1   6   8      255.64      263.27      3.26 o 
   2   6   8      246.36      250.41      3.88 o 
   3   6   8       72.07       70.25      1.99 o 
   4   6   8        2.91        1.92      3.02 o 
   0   7   8     1169.76     1258.65     18.14 o 
   1   7   8      272.22      265.48      4.08 o 
   2   7   8       99.61      105.38      2.40 o 
   3   7   8       12.11       12.95      0.83 o 
   4   7   8        5.31        4.91      4.74 o 
   0   8   8        6.86        9.01      0.95 o 
   1   8   8       40.89       48.34      1.04 o 
   2   8   8       63.74       68.87      1.81 o 
   3   8   8        3.62        2.77      0.82 o 
   4   8   8        4.46        6.46      3.22 o 
   0   9   8      331.68      292.94      7.38 o 
   1   9   8       50.91       48.97      1.74 o 
   2   9   8       58.92       55.85      1.77 o 
   3   9   8       25.33       22.07      1.18 o 
   4   9   8        0.58       -0.05      1.89 o 
   0  10   8        0.09        0.73      0.29 o 
   1  10   8      183.74      184.82      5.27 o 
   2  10   8        7.95        7.19      0.73 o 
   3  10   8        1.24        0.55      0.95 o 
   4  10   8        0.45        0.02      2.16 o 
   0  11   8      225.64      240.76      6.10 o 
   1  11   8       76.82       80.39      1.73 o 
   2  11   8        4.55        4.75      0.50 o 
   3  11   8       17.22       15.43      1.91 o 
   4  11   8        1.09        5.05      3.00 o 
   0  12   8       86.06       73.87      2.11 o 
   1  12   8      126.67      128.88      2.79 o 
   2  12   8        4.08        4.49      0.61 o 
   3  12   8       39.37       41.39      1.78 o 
   4  12   8        0.05       -0.47      3.51 o 
   0  13   8       78.25       76.37      2.38 o 
   1  13   8       36.09       34.84      1.08 o 
   2  13   8       13.08       13.20      0.93 o 
   3  13   8        1.59        2.56      1.04 o 
   4  13   8        0.41        2.84      3.19 o 
   0  14   8      121.93      118.02      4.27 o 
   1  14   8       62.96       61.43      1.43 o 
   2  14   8      203.40      216.63      7.72 o 
   3  14   8        4.08        4.01      1.18 o 
   0  15   8        5.44        2.36      1.46 o 
   1  15   8      347.59      383.48     10.66 o 
   2  15   8      126.27      134.99      4.09 o 
   3  15   8       16.14       12.66      1.53 o 
   0  16   8     1355.60     1436.80     80.87 o 
   1  16   8       21.04       25.02      1.13 o 
   2  16   8      125.87      137.06      5.24 o 
   3  16   8       20.14       19.83      1.76 o 
   0  17   8        5.63        5.67      1.46 o 
   1  17   8      346.46      361.35     11.79 o 
   2  17   8      102.30      110.85      4.12 o 
   3  17   8       20.87       12.96      1.74 o 
   0  18   8      134.11      132.64      5.71 o 
   1  18   8       72.78       75.71      2.16 o 
   2  18   8       56.13       50.26      2.81 o 
   3  18   8       12.97       10.78      1.85 o 
   0  19   8       14.72       14.16      1.84 o 
   1  19   8        4.84        5.71      1.07 o 
   2  19   8        2.09        1.12      1.12 o 
   3  19   8        1.23       -0.22      1.07 o 
   0  20   8       42.67       38.79      2.72 o 
   1  20   8       13.03       13.07      1.28 o 
   2  20   8        5.41        1.47      1.47 o 
   0  21   8       96.56      108.76      4.58 o 
   1  21   8        3.13        3.39      1.28 o 
   2  21   8        4.48        3.56      1.99 o 
   0  22   8        8.75        8.59      1.84 o 
   1  22   8        6.56        8.42      1.92 o 
   2  22   8        0.52       -1.99      1.76 o 
   0  23   8        3.02       -0.27      2.58 o 
   1  23   8        9.97        7.27      1.65 o 
   2  23   8        0.43        0.96      2.30 o 
   0  24   8        0.68        1.99      1.88 o 
   1  24   8        1.49        0.15      2.10 o 
   0  25   8        0.13        0.44      4.61 o 
   1   0   9      121.93      114.28      3.47 o 
   2   0   9       36.53       42.34      1.00 o 
   3   0   9        4.73        6.52      0.91 o 
   4   0   9        1.46        0.95      2.07 o 
   0   1   9     1127.84     1159.06     25.91 o 
   1   1   9     1577.02     1578.51     18.00 o 
   2   1   9      133.36      125.32      2.01 o 
   3   1   9       86.06       83.18      1.86 o 
   4   1   9        0.68       -2.10      1.40 o 
   0   2   9       46.63       35.02      1.11 o 
   1   2   9       46.38       43.96      0.79 o 
   2   2   9      150.08      155.25      2.42 o 
   3   2   9       13.98       12.42      0.61 o 
   4   2   9        7.25        3.83      2.57 o 
   0   3   9      198.13      164.92      2.85 o 
   1   3   9      439.36      456.58      5.02 o 
   2   3   9       10.52       12.47      0.65 o 
   3   3   9        0.32        0.95      0.31 o 
   4   3   9        7.05        6.00      1.75 o 
   0   4   9      978.54     1029.78     18.49 o 
   1   4   9      699.31      755.21      7.32 o 
   2   4   9      183.33      194.38      2.45 o 
   3   4   9       22.13       18.63      0.92 o 
   4   4   9        0.80        0.41      0.88 o 
   0   5   9       33.01       37.12      1.25 o 
   1   5   9        5.60        4.60      0.52 o 
   2   5   9      313.05      308.32      6.33 o 
   3   5   9        0.31        0.15      0.63 o 
   4   5   9       10.08       10.54      2.26 o 
   0   6   9     1069.17     1085.36     18.72 o 
   1   6   9      140.77      161.39      2.49 o 
   2   6   9      230.46      232.73      3.02 o 
   3   6   9      155.97      151.29      2.61 o 
   4   6   9        0.18        0.53      1.90 o 
   0   7   9     1707.50     1930.55     31.34 o 
   1   7   9      191.65      187.10      2.35 o 
   2   7   9       49.19       46.29      1.14 o 
   3   7   9        3.84        6.52      0.93 o 
   4   7   9        2.62        8.89      3.88 o 
   0   8   9        4.24        5.98      1.24 o 
   1   8   9      191.69      160.94      3.30 o 
   2   8   9       10.34       12.12      0.82 o 
   3   8   9        8.55        8.46      1.10 o 
   4   8   9        0.52        0.77      2.38 o 
   0   9   9      120.57      100.13      2.08 o 
   1   9   9      109.11      110.32      2.81 o 
   2   9   9      119.72      131.53      5.66 o 
   3   9   9        8.67        7.40      0.88 o 
   4   9   9        2.30        1.00      2.43 o 
   0  10   9        5.47        7.79      1.03 o 
   1  10   9       31.85       36.64      1.46 o 
   2  10   9       46.32       43.74      1.98 o 
   3  10   9       11.58        9.07      0.97 o 
   4  10   9        2.25        6.89      2.18 o 
   0  11   9      839.32      812.35     15.98 o 
   1  11   9       93.79       87.43      2.83 o 
   2  11   9      110.74      106.58      3.21 o 
   3  11   9        5.47        5.88      1.03 o 
   4  11   9        3.22        8.21      3.67 o 
   0  12   9       14.17       18.25      2.56 o 
   1  12   9       70.21       70.75      2.48 o 
   2  12   9        5.20        6.64      0.76 o 
   3  12   9        7.37        5.83      1.19 o 
   4  12   9        1.15        2.18      4.64 o 
   0  13   9      388.71      435.12     13.69 o 
   1  13   9       77.79       82.38      1.83 o 
   2  13   9       10.86       11.55      0.84 o 
   3  13   9        5.17        4.57      1.43 o 
   0  14   9       42.14       38.37      2.12 o 
   1  14   9      747.16      800.17     14.60 o 
   2  14   9        1.88        1.13      0.69 o 
   3  14   9       23.74       30.39      2.71 o 
   0  15   9     1064.39     1120.00     23.25 o 
   1  15   9      296.46      315.09      8.99 o 
   2  15   9       53.28       56.38      1.83 o 
   3  15   9        1.95       -0.83      1.94 o 
   0  16   9       24.63       20.62      1.81 o 
   1  16   9      487.08      545.34     11.84 o 
   2  16   9       21.77       19.19      1.24 o 
   3  16   9        6.33        8.36      1.49 o 
   0  17   9       23.62       24.19      1.97 o 
   1  17   9      117.84      116.38      5.82 o 
   2  17   9       40.28       48.18      1.89 o 
   3  17   9        0.17        0.57      1.78 o 
   0  18   9       73.35       75.64      3.27 o 
   1  18   9      106.19      106.22      5.42 o 
   2  18   9       32.70       33.10      1.97 o 
   3  18   9        3.38        1.21      1.97 o 
   0  19   9        2.51        2.61      2.78 o 
   1  19   9        5.79        5.57      2.12 o 
   2  19   9       57.96       57.80      3.14 o 
   3  19   9        9.71        6.17      2.38 o 
   0  20   9        9.12        8.21      5.81 o 
   1  20   9        0.17       -0.45      2.05 o 
   2  20   9        4.48        2.91      1.46 o 
   0  21   9       29.62       37.44      3.27 o 
   1  21   9        4.92        3.59      1.30 o 
   2  21   9       10.42        9.70      2.09 o 
   0  22   9        0.00        0.83      1.95 o 
   1  22   9       39.61       44.29      2.09 o 
   2  22   9        1.76        1.38      1.64 o 
   0  23   9       26.25       33.65      3.04 o 
   1  23   9        0.07        0.09      1.83 o 
   0  24   9        0.00       -0.64      2.45 o 
   1  24   9       37.34       39.99      3.99 o 
   0  25   9       19.78       22.92      4.93 o 
   0   0  10      431.94      473.18     11.50 o 
   1   0  10        8.65       12.82      0.87 o 
   2   0  10       94.61       96.48      1.80 o 
   3   0  10        1.87        1.51      1.09 o 
   4   0  10        0.42       -0.22      4.72 o 
   0   1  10      904.94      983.71     16.05 o 
   1   1  10      264.64      259.07      2.86 o 
   2   1  10       47.48       44.51      0.85 o 
   3   1  10       30.30       31.32      1.18 o 
   4   1  10        0.86        0.04      1.43 o 
   0   2  10      624.50      592.38     10.36 o 
   1   2  10      951.46      975.51     12.01 o 
   2   2  10      155.13      164.65      2.07 o 
   3   2  10       19.62       17.65      1.06 o 
   4   2  10        7.17        5.56      1.79 o 
   0   3  10        4.22        7.60      1.03 o 
   1   3  10     1360.92     1367.05     20.45 o 
   2   3  10      130.25      124.29      1.77 o 
   3   3  10      100.08       98.12      2.31 o 
   4   3  10        6.55        5.50      2.12 o 
   0   4  10     2434.89     2542.73     35.80 o 
   1   4  10      162.25      169.07      1.85 o 
   2   4  10      113.18      113.65      1.89 o 
   3   4  10        0.40        0.38      0.81 o 
   4   4  10        0.45        0.91      1.81 o 
   0   5  10     3989.85     4163.31     60.95 o 
   1   5  10      925.28     1072.46     10.47 o 
   2   5  10       47.10       48.94      1.15 o 
   3   5  10       25.43       26.99      1.04 o 
   4   5  10        3.10       -1.22      2.21 o 
   0   6  10      782.60      794.60     14.70 o 
   1   6  10     1246.46     1314.91     19.61 o 
   2   6  10       63.36       65.80      1.96 o 
   3   6  10       28.22       26.17      1.21 o 
   4   6  10        1.35        1.83      2.75 o 
   0   7  10       47.62       58.08      2.33 o 
   1   7  10       36.29       31.10      0.73 o 
   2   7  10      324.68      310.46      7.43 o 
   3   7  10        3.75        3.42      0.85 o 
   4   7  10        9.30        7.19      2.15 o 
   0   8  10      535.33      511.58     10.06 o 
   1   8  10       43.34       41.59      1.01 o 
   2   8  10       11.26        9.74      0.67 o 
   3   8  10       12.47       14.58      1.07 o 
   4   8  10        4.62        3.40      2.60 o 
   0   9  10      585.33      642.66     15.46 o 
   1   9  10      184.69      204.79      3.54 o 
   2   9  10       10.78       14.85      1.23 o 
   3   9  10        7.25        3.96      1.01 o 
   4   9  10        0.88        5.89      2.78 o 
   0  10  10        9.56        8.14      1.73 o 
   1  10  10       95.10      109.38      2.17 o 
   2  10  10       45.43       42.54      1.30 o 
   3  10  10        0.44        0.68      0.87 o 
   4  10  10        0.06        1.07      2.68 o 
   0  11  10        3.68        1.64      1.21 o 
   1  11  10      321.91      324.42      6.46 o 
   2  11  10       70.52       70.07      2.07 o 
   3  11  10        2.63        3.15      1.06 o 
   4  11  10        6.98       15.09      5.36 o 
   0  12  10       43.46       45.44      2.21 o 
   1  12  10        3.03        3.54      0.62 o 
   2  12  10       37.09       33.49      1.06 o 
   3  12  10       10.74       10.02      1.21 o 
   0  13  10       10.64       10.06      1.64 o 
   1  13  10       85.30       85.95      3.83 o 
   2  13  10        7.00        5.86      0.77 o 
   3  13  10       28.95       30.48      1.72 o 
   0  14  10      134.35      136.25      7.24 o 
   1  14  10       36.89       38.04      1.25 o 
   2  14  10       16.88       15.96      1.57 o 
   3  14  10       10.12       11.72      2.57 o 
   0  15  10      305.55      314.08      9.87 o 
   1  15  10      553.63      612.52     12.66 o 
   2  15  10       36.21       36.66      1.32 o 
   3  15  10        5.48        3.10      1.23 o 
   0  16  10      875.27      977.56     21.62 o 
   1  16  10      211.51      225.77      5.68 o 
   2  16  10       59.45       61.40      2.75 o 
   3  16  10        1.92        3.71      1.99 o 
   0  17  10        8.66        7.72      2.84 o 
   1  17  10       20.32       17.90      1.11 o 
   2  17  10       51.45       52.82      2.29 o 
   3  17  10       21.06       18.67      2.71 o 
   0  18  10        0.72       -0.92      1.44 o 
   1  18  10      110.14      115.36      3.54 o 
   2  18  10        8.50       11.78      1.58 o 
   3  18  10        8.36        6.54      2.41 o 
   0  19  10       20.42       21.13      2.85 o 
   1  19  10       35.67       37.96      2.35 o 
   2  19  10       23.15       26.18      1.89 o 
   0  20  10        0.88        2.60      6.42 o 
   1  20  10       66.58       70.86      2.26 o 
   2  20  10       10.43        8.99      2.64 o 
   0  21  10       22.36       19.75      2.98 o 
   1  21  10        0.00        0.41      1.25 o 
   2  21  10        0.27       -0.59      1.68 o 
   0  22  10        2.03        1.24      1.95 o 
   1  22  10        4.08        3.51      2.25 o 
   2  22  10        3.31        1.78      2.15 o 
   0  23  10        6.74        6.38      2.29 o 
   1  23  10        7.47        7.87      1.92 o 
   0  24  10        1.74        5.26      2.50 o 
   1  24  10        9.56       19.75      3.43 o 
   1   0  11      126.13      128.76      2.49 o 
   2   0  11       83.75       77.03      2.71 o 
   3   0  11       16.08       15.39      1.97 o 
   4   0  11       10.42       10.16      3.84 o 
   0   1  11       17.57       12.16      1.31 o 
   1   1  11       87.81       85.49      1.50 o 
   2   1  11       91.55       86.44      1.43 o 
   3   1  11       13.78       13.24      1.31 o 
   4   1  11        1.89        2.52      1.66 o 
   0   2  11      819.88      854.89     14.11 o 
   1   2  11      599.20      657.75      6.43 o 
   2   2  11      414.40      438.65      5.97 o 
   3   2  11        1.71        1.68      1.59 o 
   4   2  11        9.56        4.94      1.76 o 
   0   3  11        1.39        3.29      1.01 o 
   1   3  11      286.19      279.61      3.00 o 
   2   3  11      227.63      238.12      3.79 o 
   3   3  11        5.36        5.59      1.11 o 
   4   3  11        1.48        2.61      1.59 o 
   0   4  11      186.52      234.71      4.53 o 
   1   4  11       36.00       32.73      0.69 o 
   2   4  11      103.78       98.36      3.35 o 
   3   4  11        0.46       -0.50      1.22 o 
   4   4  11        0.61       -2.55      1.70 o 
   0   5  11     1082.49     1134.34     19.82 o 
   1   5  11      242.05      261.42      2.82 o 
   2   5  11      105.13       89.42      1.78 o 
   3   5  11       16.62       14.59      1.87 o 
   4   5  11       19.84       21.75      2.18 o 
   0   6  11       42.13       50.35      1.49 o 
   1   6  11      220.72      228.91      3.73 o 
   2   6  11       50.54       52.38      1.46 o 
   3   6  11        3.50        3.05      1.17 o 
   4   6  11        3.95        5.77      2.67 o 
   0   7  11      142.21      140.22      5.12 o 
   1   7  11      178.29      193.61      2.91 o 
   2   7  11        5.09        3.29      0.86 o 
   3   7  11        7.27        7.53      1.00 o 
   4   7  11        2.82        2.04      6.15 o 
   0   8  11      221.66      202.20      4.65 o 
   1   8  11       48.92       46.41      2.12 o 
   2   8  11       24.96       23.65      3.19 o 
   3   8  11       17.07       15.44      2.19 o 
   4   8  11        4.25        0.85      3.78 o 
   0   9  11       15.03       21.59      1.50 o 
   1   9  11      196.32      198.04      3.50 o 
   2   9  11       66.64       58.88      1.99 o 
   3   9  11       18.55       20.50      1.45 o 
   4   9  11       12.50       16.33      5.02 o 
   0  10  11      139.03      128.08      4.51 o 
   1  10  11      129.45      136.73      3.21 o 
   2  10  11       14.08       14.07      0.89 o 
   3  10  11       49.12       48.50      2.30 o 
   4  10  11        1.28       -4.04      6.02 o 
   0  11  11      156.58      156.72      6.68 o 
   1  11  11      400.60      414.79      7.89 o 
   2  11  11       40.57       39.14      1.30 o 
   3  11  11       11.87       10.84      1.35 o 
   0  12  11       26.75       31.18      4.14 o 
   1  12  11      231.30      222.82      4.41 o 
   2  12  11       44.99       49.46      1.68 o 
   3  12  11        3.55        1.61      1.06 o 
   0  13  11      299.41      299.15      8.67 o 
   1  13  11      332.21      333.31     10.97 o 
   2  13  11       50.28       51.60      1.83 o 
   3  13  11       19.66       19.39      1.78 o 
   0  14  11      336.17      339.00      9.61 o 
   1  14  11      213.83      215.21      3.90 o 
   2  14  11      140.16      141.63      5.30 o 
   3  14  11        0.56       -1.22      1.24 o 
   0  15  11        0.03       -1.44      1.57 o 
   1  15  11      136.89      144.41      4.65 o 
   2  15  11       11.95       10.88      1.47 o 
   3  15  11        1.64        2.59      1.48 o 
   0  16  11      276.69      285.81      9.53 o 
   1  16  11        0.53        1.24      0.78 o 
   2  16  11       37.50       38.36      1.63 o 
   3  16  11        1.77        2.20      1.68 o 
   0  17  11      126.36      134.75      6.49 o 
   1  17  11        6.38        4.62      1.27 o 
   2  17  11       20.96       21.50      1.89 o 
   3  17  11        4.37        2.36      3.61 o 
   0  18  11       18.01       17.31      2.05 o 
   1  18  11       27.89       25.45      1.60 o 
   2  18  11        4.81        5.08      1.80 o 
   3  18  11        7.53        5.84      3.75 o 
   0  19  11       86.39       95.11      5.15 o 
   1  19  11        1.90        0.58      0.99 o 
   2  19  11        6.36        6.37      1.76 o 
   0  20  11       48.05       51.56      3.65 o 
   1  20  11        2.67        4.05      1.29 o 
   2  20  11        0.85        2.90      1.64 o 
   0  21  11       25.92       23.99      3.54 o 
   1  21  11       10.88        9.40      1.38 o 
   2  21  11        9.27       10.59      2.27 o 
   0  22  11        1.18       -1.26      2.53 o 
   1  22  11       31.74       27.63      3.04 o 
   0  23  11       22.93       25.84      4.56 o 
   1  23  11        1.79        1.61      1.27 o 
   0  24  11        5.75        5.48      3.00 o 
   0   0  12       42.32       46.30      2.24 o 
   1   0  12      182.86      157.45     12.13 o 
   2   0  12        6.85        5.47      0.75 o 
   3   0  12       11.38       13.31      4.82 o 
   4   0  12        0.24        0.62      2.27 o 
   0   1  12        5.32        3.24      1.05 o 
   1   1  12      263.54      264.81      4.37 o 
   2   1  12      110.41      108.08      2.57 o 
   3   1  12       21.07       22.92      1.52 o 
   4   1  12        3.46       -1.94      3.28 o 
   0   2  12      292.80      301.73      5.59 o 
   1   2  12       75.38       80.66      2.00 o 
   2   2  12       25.49       24.81      0.95 o 
   3   2  12       48.04       49.24      1.96 o 
   4   2  12        7.90        8.52      4.22 o 
   0   3  12        9.89        7.80      0.99 o 
   1   3  12       41.24       40.20      1.35 o 
   2   3  12       57.10       60.94      1.21 o 
   3   3  12        4.41        7.06      1.27 o 
   4   3  12        9.42        3.41      1.74 o 
   0   4  12       72.98       75.95      1.87 o 
   1   4  12      407.24      412.03      5.21 o 
   2   4  12      118.48      130.09      1.74 o 
   3   4  12       12.84       16.09      2.79 o 
   4   4  12       24.76       24.32      2.57 o 
   0   5  12      245.47      190.90      3.42 o 
   1   5  12      261.07      270.17      3.62 o 
   2   5  12       12.64       12.59      0.49 o 
   3   5  12        9.09        9.84      1.38 o 
   4   5  12        8.20       10.34      1.91 o 
   0   6  12      501.41      524.17     13.67 o 
   1   6  12       56.67       50.53      1.36 o 
   2   6  12        4.52        4.94      0.49 o 
   3   6  12       25.93       26.11      2.41 o 
   4   6  12        4.18        3.73      2.07 o 
   0   7  12      275.63      294.48      6.47 o 
   1   7  12      484.62      512.26      8.96 o 
   2   7  12       15.80       13.93      0.82 o 
   3   7  12       30.69       32.26      2.46 o 
   4   7  12        0.88        2.17      2.38 o 
   0   8  12       11.18       11.39      1.16 o 
   1   8  12      202.78      204.76      4.84 o 
   2   8  12      166.99      176.16      5.81 o 
   3   8  12        8.90       10.29      2.49 o 
   0   9  12       86.17       76.96      3.17 o 
   1   9  12       45.50       53.28      2.72 o 
   2   9  12       29.79       30.19      1.86 o 
   3   9  12       70.29       70.32      2.98 o 
   0  10  12        1.46        1.48      1.15 o 
   1  10  12        8.85        6.68      0.93 o 
   2  10  12       86.48       86.63      2.28 o 
   3  10  12       10.73        8.30      1.40 o 
   0  11  12      136.86      132.21      5.92 o 
   1  11  12      246.07      252.18      5.43 o 
   2  11  12       30.33       29.58      1.99 o 
   3  11  12       24.55       25.13      1.82 o 
   0  12  12      128.96      119.72      4.48 o 
   1  12  12      214.89      216.10      6.76 o 
   2  12  12       63.17       63.99      2.72 o 
   3  12  12       13.73       13.91      1.75 o 
   0  13  12       11.22       12.23      3.24 o 
   1  13  12       89.18       89.48      2.91 o 
   2  13  12       23.31       22.75      1.47 o 
   3  13  12        8.70        6.39      1.54 o 
   0  14  12      767.49      819.73     21.14 o 
   1  14  12      119.77      125.61      6.21 o 
   2  14  12       16.12       17.83      1.86 o 
   3  14  12        3.43        1.95      1.58 o 
   0  15  12      128.99      129.77      5.51 o 
   1  15  12       89.08       81.52      2.59 o 
   2  15  12       36.26       39.27      3.23 o 
   3  15  12        0.89       -1.52      1.53 o 
   0  16  12        5.96        4.09      1.55 o 
   1  16  12       66.72       70.96      2.61 o 
   2  16  12        8.68       10.50      3.50 o 
   3  16  12        1.15       -0.16      1.74 o 
   0  17  12       49.66       66.73      4.37 o 
   1  17  12       57.74       61.09      2.35 o 
   2  17  12       10.01        7.86      1.53 o 
   3  17  12       10.78        4.72      5.02 o 
   0  18  12       25.41       31.45      2.27 o 
   1  18  12        2.29        2.70      1.23 o 
   2  18  12       50.59       53.90      3.09 o 
   0  19  12       16.00       10.83      1.96 o 
   1  19  12       17.57       22.51      1.83 o 
   2  19  12       18.51       13.98      2.16 o 
   0  20  12        2.02        0.39      2.96 o 
   1  20  12        5.54        4.24      1.50 o 
   2  20  12        8.30        4.33      1.68 o 
   0  21  12        9.95       11.39      2.66 o 
   1  21  12        0.24       -0.38      1.67 o 
   2  21  12        1.53        9.03      2.27 o 
   0  22  12        3.17        3.39      2.23 o 
   1  22  12        1.61        3.02      1.72 o 
   0  23  12        1.62       -0.91      2.33 o 
   1  23  12        6.99       10.68      2.79 o 
   1   0  13      172.69      170.40      4.16 o 
   2   0  13       65.67       70.01      1.88 o 
   3   0  13       84.51       89.36      3.89 o 
   4   0  13       27.28       24.39      3.35 o 
   0   1  13     1313.55     1353.90     20.16 o 
   1   1  13      188.90      187.12      2.80 o 
   2   1  13       73.69       71.60      2.15 o 
   3   1  13       92.63      104.16      3.04 o 
   4   1  13        7.00        6.78      2.18 o 
   0   2  13       17.73       19.40      1.08 o 
   1   2  13      791.09      777.37      9.55 o 
   2   2  13       83.04       74.57      1.96 o 
   3   2  13       55.38       56.06      2.33 o 
   4   2  13        0.44        2.18      2.13 o 
   0   3  13      266.67      254.95      4.39 o 
   1   3  13       62.18       60.36      1.49 o 
   2   3  13       87.42       93.46      1.40 o 
   3   3  13       52.57       56.59      2.23 o 
   4   3  13        2.48        1.45      1.81 o 
   0   4  13       58.83       60.57      2.11 o 
   1   4  13       70.93       66.83      1.75 o 
   2   4  13       13.53       12.50      0.57 o 
   3   4  13       39.26       40.07      3.46 o 
   4   4  13        6.96        5.98      4.85 o 
   0   5  13      299.22      295.84      8.95 o 
   1   5  13       50.24       53.30      1.06 o 
   2   5  13       39.38       36.12      1.21 o 
   3   5  13       36.02       35.15      2.62 o 
   4   5  13        4.31        1.75      2.18 o 
   0   6  13      318.30      305.77      6.60 o 
   1   6  13        5.18        4.99      0.56 o 
   2   6  13      114.96      117.29      2.04 o 
   3   6  13       12.91       14.01      2.55 o 
   4   6  13        4.18        7.38      3.09 o 
   0   7  13      157.06      160.19      4.19 o 
   1   7  13       22.56       24.62      1.00 o 
   2   7  13       10.33       11.17      0.83 o 
   3   7  13       62.91       67.68      2.88 o 
   4   7  13        3.68        2.67      3.03 o 
   0   8  13      814.19      875.51     17.88 o 
   1   8  13       56.83       64.76      1.98 o 
   2   8  13        3.36        3.87      1.27 o 
   3   8  13       12.35        9.48      1.42 o 
   4   8  13        1.99        2.63      4.23 o 
   0   9  13      218.36      217.51     15.81 o 
   1   9  13      224.79      229.22      4.88 o 
   2   9  13        8.51        8.35      0.83 o 
   3   9  13       13.10       14.80      2.43 o 
   0  10  13      261.68      263.22      7.54 o 
   1  10  13       43.97       42.37      2.30 o 
   2  10  13      141.21      154.10      3.90 o 
   3  10  13       15.78       22.85      2.47 o 
   0  11  13       14.94       14.75      1.84 o 
   1  11  13      135.09      133.23      5.37 o 
   2  11  13      114.37      109.50      2.98 o 
   3  11  13       28.42       32.76      2.93 o 
   0  12  13        3.67        5.57      2.20 o 
   1  12  13       69.36       67.44      3.28 o 
   2  12  13       64.92       64.53      3.32 o 
   3  12  13       37.69       36.22      3.36 o 
   0  13  13       53.84       51.63      3.24 o 
   1  13  13      127.57      120.16      3.75 o 
   2  13  13       33.42       41.84      4.72 o 
   3  13  13        3.52        4.75      1.66 o 
   0  14  13      259.33      271.35     13.12 o 
   1  14  13       57.66       51.44      2.18 o 
   2  14  13       55.60       52.72      3.13 o 
   3  14  13        2.05        1.59      0.84 o 
   0  15  13      253.32      265.93     12.04 o 
   1  15  13       54.45       52.00      1.97 o 
   2  15  13        6.92        6.20      1.46 o 
   3  15  13        2.92        2.97      2.05 o 
   0  16  13       66.57       67.71      4.44 o 
   1  16  13        7.63        6.87      1.26 o 
   2  16  13       38.32       37.90      4.18 o 
   3  16  13        6.74        3.19      2.25 o 
   0  17  13       11.07       12.58      6.56 o 
   1  17  13       33.76       35.43      1.74 o 
   2  17  13        5.35        7.12      1.35 o 
   0  18  13      159.70      182.07      6.02 o 
   1  18  13        3.58        3.79      1.55 o 
   2  18  13        2.18        3.48      1.59 o 
   0  19  13       22.33       24.81      3.48 o 
   1  19  13       23.69       22.46      1.76 o 
   2  19  13       13.70       14.75      2.11 o 
   0  20  13       17.12       19.58      3.14 o 
   1  20  13       15.72       17.60      1.66 o 
   2  20  13        3.91        3.83      1.84 o 
   0  21  13       13.76       10.35      6.51 o 
   1  21  13       23.86       27.93      4.35 o 
   0  22  13        4.23        2.53      2.11 o 
   1  22  13       10.26        7.67      2.17 o 
   0  23  13       11.03        8.65      3.53 o 
   0   0  14       30.45       28.66      2.51 o 
   1   0  14      236.20      251.36      5.68 o 
   2   0  14        0.00       -0.71      0.81 o 
   3   0  14        3.00        7.54      2.80 o 
   4   0  14        9.50        1.01      6.13 o 
   0   1  14      254.21      264.51     11.15 o 
   1   1  14       97.50      106.23      1.87 o 
   2   1  14       29.81       28.13      0.96 o 
   3   1  14       22.38       27.37      1.68 o 
   4   1  14        9.34        9.03      2.12 o 
   0   2  14       72.08       72.88      2.93 o 
   1   2  14       25.89       20.90      0.76 o 
   2   2  14       10.66       12.79      0.63 o 
   3   2  14      147.99      167.82      4.41 o 
   4   2  14        8.37        5.76      2.14 o 
   0   3  14      313.66      327.13      6.75 o 
   1   3  14      189.73      174.57      3.91 o 
   2   3  14      111.15      119.09      2.40 o 
   3   3  14        9.85        8.80      1.40 o 
   4   3  14        8.15        6.98      2.37 o 
   0   4  14       42.09       36.43      1.78 o 
   1   4  14       64.34       60.78      2.03 o 
   2   4  14       94.81       97.46      2.01 o 
   3   4  14       22.31       20.25      2.53 o 
   4   4  14        3.41        2.16      2.18 o 
   0   5  14      197.33      189.49      4.63 o 
   1   5  14        0.96        0.22      0.52 o 
   2   5  14        1.76        1.06      0.51 o 
   3   5  14       19.79       20.13      1.76 o 
   4   5  14        1.11        0.96      2.00 o 
   0   6  14       20.15       24.31      1.34 o 
   1   6  14       32.23       32.72      0.98 o 
   2   6  14      144.43      147.65      2.81 o 
   3   6  14       20.47       17.03      1.72 o 
   4   6  14        0.19        2.19      2.23 o 
   0   7  14       92.55      103.45      3.90 o 
   1   7  14      104.56       98.18      2.25 o 
   2   7  14       15.15       16.12      1.66 o 
   3   7  14       20.59       20.55      1.95 o 
   4   7  14        3.22        1.35      2.70 o 
   0   8  14      266.68      285.26      8.29 o 
   1   8  14       36.52       38.27      1.63 o 
   2   8  14        6.97        7.77      1.26 o 
   3   8  14       28.15       26.95      2.15 o 
   0   9  14       52.69       57.18      3.05 o 
   1   9  14       74.47       66.85      2.18 o 
   2   9  14       18.59       16.70      1.64 o 
   3   9  14       74.28       72.41      4.44 o 
   0  10  14        1.90        0.38      1.47 o 
   1  10  14       37.88       35.24      2.54 o 
   2  10  14      162.97      156.55      3.80 o 
   3  10  14        9.97       11.06      1.94 o 
   0  11  14       18.08       16.25      6.20 o 
   1  11  14       24.75       19.96      1.55 o 
   2  11  14        4.61        1.13      1.56 o 
   3  11  14       23.78       23.37      3.66 o 
   0  12  14       19.26       15.64      4.41 o 
   1  12  14       68.08       72.18      3.63 o 
   2  12  14       46.55       43.79      2.49 o 
   3  12  14       16.62       22.31      2.81 o 
   0  13  14      351.39      333.82     13.12 o 
   1  13  14       30.79       33.20      2.12 o 
   2  13  14       35.11       40.91      3.59 o 
   3  13  14        2.54        1.27      2.73 o 
   0  14  14       16.41       18.59      4.19 o 
   1  14  14       83.62       79.55      2.69 o 
   2  14  14        2.31        2.02      1.48 o 
   3  14  14        1.75        1.60      2.53 o 
   0  15  14        1.48       -0.67      2.84 o 
   1  15  14        3.22        1.58      1.12 o 
   2  15  14        5.65        6.19      1.63 o 
   3  15  14        4.39        2.44      3.19 o 
   0  16  14        1.89        5.90      1.84 o 
   1  16  14       66.54       64.96      2.44 o 
   2  16  14        6.44        6.34      1.54 o 
   3  16  14        0.93        2.51      2.55 o 
   0  17  14       14.35       16.96      2.43 o 
   1  17  14       21.79       19.26      1.81 o 
   2  17  14       10.51       12.88      1.81 o 
   0  18  14       18.24       26.75      2.66 o 
   1  18  14       26.77       31.37      1.99 o 
   2  18  14        1.23        0.98      1.58 o 
   0  19  14       96.42       94.43      4.19 o 
   1  19  14        2.67        2.83      1.43 o 
   2  19  14        0.73        5.99      4.08 o 
   0  20  14        0.05        0.19      2.22 o 
   1  20  14        9.97        7.75      2.61 o 
   2  20  14        2.57       -0.67      3.05 o 
   0  21  14       21.08       33.80      4.70 o 
   1  21  14        0.76       -0.41      1.56 o 
   0  22  14        9.41       17.16      2.91 o 
   1  22  14        9.65        9.93      2.55 o 
   1   0  15      432.68      442.87      9.20 o 
   2   0  15       71.84       72.65      2.24 o 
   3   0  15       65.53       57.72      3.08 o 
   4   0  15        4.03        3.48      3.35 o 
   0   1  15      466.87      486.14      9.96 o 
   1   1  15       17.16       15.85      0.91 o 
   2   1  15      538.84      569.41      7.22 o 
   3   1  15       16.24       17.37      1.55 o 
   4   1  15        4.34        3.81      1.90 o 
   0   2  15      157.25      150.27      3.89 o 
   1   2  15        0.50        0.08      0.60 o 
   2   2  15       24.64       22.20      1.04 o 
   3   2  15       49.09       52.20      2.33 o 
   4   2  15        1.61        1.09      2.20 o 
   0   3  15      221.28      232.63      5.40 o 
   1   3  15       38.77       32.28      1.04 o 
   2   3  15       51.67       48.82      1.46 o 
   3   3  15       11.72       13.60      1.78 o 
   4   3  15        5.03       -2.15      9.39 o 
   0   4  15        5.97        6.88      1.33 o 
   1   4  15      233.64      244.34      3.80 o 
   2   4  15        8.61        8.03      0.67 o 
   3   4  15        5.20        4.88      1.73 o 
   4   4  15        1.76        0.97      1.97 o 
   0   5  15        0.04        0.22      0.85 o 
   1   5  15       39.09       36.36      1.45 o 
   2   5  15       20.61       19.23      1.02 o 
   3   5  15       35.75       34.92      2.25 o 
   0   6  15       19.70       17.63      0.78 o 
   1   6  15      107.92      104.20      2.03 o 
   2   6  15      106.46      103.23      2.64 o 
   3   6  15       24.75       20.54      1.82 o 
   0   7  15       44.08       36.85      2.18 o 
   1   7  15       32.19       30.00      1.27 o 
   2   7  15       91.64       96.76      2.64 o 
   3   7  15        2.91        3.74      2.10 o 
   0   8  15        0.06        2.66      2.04 o 
   1   8  15      107.83       92.96      3.76 o 
   2   8  15       18.02       17.13      1.11 o 
   3   8  15       13.02       10.44      2.32 o 
   0   9  15      117.66      122.83      4.34 o 
   1   9  15       66.03       73.60      2.45 o 
   2   9  15      102.74       93.26      3.61 o 
   3   9  15        6.59        4.79      2.67 o 
   0  10  15       17.92       20.43      1.96 o 
   1  10  15       66.72       56.62      2.12 o 
   2  10  15        0.23        3.43      2.24 o 
   3  10  15        0.36       -0.66      1.78 o 
   0  11  15       20.47       15.35      2.18 o 
   1  11  15       20.28       17.80      1.41 o 
   2  11  15      117.21      120.19      4.48 o 
   3  11  15        4.05       -0.02      2.19 o 
   0  12  15       98.15       94.43      4.07 o 
   1  12  15       75.97       72.28      2.92 o 
   2  12  15        9.90       11.45      1.97 o 
   3  12  15       52.66       57.41      6.54 o 
   0  13  15      133.56      143.75      5.43 o 
   1  13  15       26.25       20.82      2.02 o 
   2  13  15       30.40       29.82      2.49 o 
   3  13  15        3.58       -0.38      2.01 o 
   0  14  15        5.28        1.31      2.68 o 
   1  14  15       17.56       18.76      1.81 o 
   2  14  15       14.04       12.52      1.93 o 
   3  14  15        5.03        4.70      6.13 o 
   0  15  15        0.70        2.07      2.82 o 
   1  15  15        7.67        5.26      1.64 o 
   2  15  15        6.94        9.54      1.92 o 
   3  15  15        0.16        4.29      2.65 o 
   0  16  15       13.03       22.01      3.49 o 
   1  16  15       28.25       28.59      1.91 o 
   2  16  15        1.78        1.15      1.62 o 
   0  17  15       34.28       28.43      2.88 o 
   1  17  15       14.85       19.26      2.18 o 
   2  17  15       19.59       22.67      2.05 o 
   0  18  15       39.59       35.00      2.99 o 
   1  18  15       13.16       12.94      1.60 o 
   2  18  15        0.34        0.73      1.88 o 
   0  19  15        0.26        1.16      2.21 o 
   1  19  15        6.15        5.50      1.74 o 
   2  19  15        2.93        3.66      2.76 o 
   0  20  15        0.02       -1.77      2.21 o 
   1  20  15        0.11       -0.81      1.38 o 
   0  21  15        6.16        5.45      2.22 o 
   1  21  15       24.78       24.29      3.03 o 
   0  22  15       20.15        9.31      3.44 o 
   0   0  16      115.10      111.67      4.40 o 
   1   0  16        3.80        2.32      2.37 o 
   2   0  16      638.95      694.82     12.75 o 
   3   0  16       32.26       32.32      3.45 o 
   0   1  16        2.11        7.15      1.53 o 
   1   1  16      935.43      985.91     12.80 o 
   2   1  16       31.30       33.67      2.15 o 
   3   1  16       35.78       39.30      2.75 o 
   0   2  16      123.47      123.69      3.40 o 
   1   2  16       19.29       21.81      1.05 o 
   2   2  16      209.73      214.83      4.04 o 
   3   2  16        6.68        6.11      1.79 o 
   0   3  16        6.99        2.52      1.32 o 
   1   3  16       42.40       46.42      2.15 o 
   2   3  16       29.09       25.44      0.96 o 
   3   3  16        3.74        5.52      1.53 o 
   0   4  16       43.26       42.86      2.41 o 
   1   4  16        1.95       -1.20      1.08 o 
   2   4  16       20.03       19.94      1.03 o 
   3   4  16        0.49       -0.03      1.46 o 
   0   5  16       99.62      110.17      4.03 o 
   1   5  16       90.33       79.75      1.78 o 
   2   5  16       65.42       62.80      1.93 o 
   3   5  16        0.84        2.96      1.69 o 
   0   6  16      151.63      134.04      4.86 o 
   1   6  16       40.41       39.63      1.31 o 
   2   6  16      152.68      151.53      3.84 o 
   3   6  16        6.99       13.82      3.78 o 
   0   7  16      284.61      273.53      8.04 o 
   1   7  16      116.53      109.31      2.99 o 
   2   7  16       88.51       91.89      2.88 o 
   3   7  16        0.33       -0.36      1.64 o 
   0   8  16       38.61       42.93      2.68 o 
   1   8  16       46.81       45.77      2.83 o 
   2   8  16       81.84       72.14      3.16 o 
   3   8  16       16.33       10.33      2.12 o 
   0   9  16        6.37        8.69      2.18 o 
   1   9  16       20.90       17.08      1.44 o 
   2   9  16        0.54        1.06      1.52 o 
   3   9  16       39.67       36.56      2.98 o 
   0  10  16        6.71        6.00      1.67 o 
   1  10  16      121.90      131.25      3.51 o 
   2  10  16       75.92       71.42      3.53 o 
   3  10  16       11.26       10.68      2.46 o 
   0  11  16      165.65      163.98      6.05 o 
   1  11  16       60.35       55.84      2.21 o 
   2  11  16        2.33        5.31      4.11 o 
   3  11  16       22.92       24.84      2.65 o 
   0  12  16       31.80       24.60      2.37 o 
   1  12  16       64.45       67.37      4.11 o 
   2  12  16       12.70       13.65      2.08 o 
   3  12  16        1.48        3.96      2.13 o 
   0  13  16        4.43       -0.26      2.74 o 
   1  13  16        7.27        7.10      2.32 o 
   2  13  16       20.58       18.90      2.53 o 
   3  13  16        7.99        3.18      2.67 o 
   0  14  16        2.37        1.50      2.06 o 
   1  14  16        8.08        5.69      2.08 o 
   2  14  16        5.05        5.33      1.55 o 
   3  14  16        0.25       -3.78      2.64 o 
   0  15  16       82.63       96.28      4.85 o 
   1  15  16       16.59       18.14      1.92 o 
   2  15  16        3.96       -1.93      2.08 o 
   0  16  16        2.22        2.52      2.17 o 
   1  16  16       53.09       50.67      2.34 o 
   2  16  16        3.58        2.94      1.54 o 
   0  17  16        1.91        1.36      2.43 o 
   1  17  16        7.99        8.31      1.82 o 
   2  17  16        5.05        4.55      1.88 o 
   0  18  16       22.16       19.94      2.47 o 
   1  18  16        9.62        9.71      1.53 o 
   2  18  16        0.54        0.74      2.05 o 
   0  19  16        7.22        7.15      2.29 o 
   1  19  16       17.62       21.02      2.28 o 
   0  20  16       14.37       19.21      3.05 o 
   1  20  16       15.02       17.04      2.10 o 
   0  21  16       27.60       19.67      8.12 o 
   1   0  17       20.00       18.62      1.50 o 
   2   0  17       60.34       56.06      2.37 o 
   3   0  17        4.24        4.72      1.70 o 
   0   1  17      136.92      141.45      3.99 o 
   1   1  17      441.23      457.39     10.95 o 
   2   1  17      132.09      137.94      3.59 o 
   3   1  17       16.78       14.80      1.91 o 
   0   2  17       22.93       20.35      2.84 o 
   1   2  17      215.67      224.89      3.65 o 
   2   2  17       46.90       46.42      1.53 o 
   3   2  17       15.08       13.01      1.91 o 
   0   3  17       91.29       79.67      3.49 o 
   1   3  17       21.76       21.27      1.25 o 
   2   3  17      146.49      153.90      2.96 o 
   3   3  17        5.09        5.08      1.53 o 
   0   4  17       95.21      100.43      3.40 o 
   1   4  17      122.76      116.88      2.73 o 
   2   4  17       40.27       45.31      1.71 o 
   3   4  17       14.58       13.64      2.88 o 
   0   5  17      481.71      487.78     14.62 o 
   1   5  17      112.82      102.25      2.20 o 
   2   5  17       30.48       30.57      2.04 o 
   3   5  17        4.76        2.23      5.38 o 
   0   6  17      169.64      187.06      5.03 o 
   1   6  17       56.63       54.64      1.70 o 
   2   6  17       70.73       65.26      2.13 o 
   3   6  17       17.03       24.06      3.62 o 
   0   7  17        3.85        3.42      2.17 o 
   1   7  17       68.90       75.21      2.53 o 
   2   7  17       45.48       42.53      2.93 o 
   3   7  17        0.89        0.98      2.32 o 
   0   8  17        1.33        2.18      2.87 o 
   1   8  17       11.69        8.44      1.52 o 
   2   8  17       13.76       14.26      1.89 o 
   3   8  17        0.44        0.73      1.97 o 
   0   9  17        0.52        1.87      1.61 o 
   1   9  17       70.14       62.05      2.70 o 
   2   9  17        0.68       -0.53      2.09 o 
   3   9  17        4.02        1.65      3.23 o 
   0  10  17       84.41       73.63      3.46 o 
   1  10  17       15.50       13.25      1.62 o 
   2  10  17       22.33       25.90      2.43 o 
   3  10  17        2.11        1.24      2.52 o 
   0  11  17       12.23        5.85      3.29 o 
   1  11  17       57.32       54.91      2.62 o 
   2  11  17       33.63       28.82      2.63 o 
   3  11  17        2.05        3.42      2.19 o 
   0  12  17       27.73       30.55      4.08 o 
   1  12  17       14.52       15.84      1.77 o 
   2  12  17       22.00       19.40      2.95 o 
   3  12  17        1.07        1.42      2.60 o 
   0  13  17        1.81        3.11      2.22 o 
   1  13  17       47.01       47.06      2.40 o 
   2  13  17        1.65        1.45      1.81 o 
   3  13  17        3.08        9.91      4.04 o 
   0  14  17        7.39        5.36      2.45 o 
   1  14  17        0.35       -0.45      1.40 o 
   2  14  17        8.34        4.45      2.01 o 
   0  15  17        4.77        5.66      2.15 o 
   1  15  17       49.28       52.42      3.01 o 
   2  15  17        1.02        0.92      2.28 o 
   0  16  17       14.71       14.15      2.73 o 
   1  16  17        3.10        2.59      2.02 o 
   2  16  17        1.02       -2.56      2.13 o 
   0  17  17        8.61        7.65      2.46 o 
   1  17  17       32.28       33.12      2.23 o 
   2  17  17        1.77        3.89      1.96 o 
   0  18  17        3.28       -1.69      2.40 o 
   1  18  17       10.81        9.61      2.00 o 
   0  19  17        6.77        9.22      2.15 o 
   1  19  17        4.67        4.69      1.80 o 
   0  20  17        0.18       -1.05      3.25 o 
   1  20  17        8.51       10.55      8.06 o 
   0   0  18     1571.69     1674.02     54.82 o 
   1   0  18      525.62      571.05     10.96 o 
   2   0  18       17.06       15.52      1.57 o 
   3   0  18        0.19        0.68      1.78 o 
   0   1  18      221.98      245.73      7.31 o 
   1   1  18      414.25      437.36      6.53 o 
   2   1  18       31.68       32.61      1.39 o 
   3   1  18        0.12        0.37      2.29 o 
   0   2  18      565.08      604.90     12.96 o 
   1   2  18       99.18      101.93      2.34 o 
   2   2  18       36.52       38.62      1.48 o 
   3   2  18        2.87        2.85      1.42 o 
   0   3  18      359.04      369.50     15.10 o 
   1   3  18      222.97      222.17      3.88 o 
   2   3  18       21.05       15.77      1.03 o 
   3   3  18        0.73       -0.68      2.04 o 
   0   4  18       57.29       60.62      3.26 o 
   1   4  18      352.39      365.72      6.15 o 
   2   4  18       23.62       25.42      1.16 o 
   3   4  18        4.17        0.50      2.03 o 
   0   5  18        7.95        5.08      1.74 o 
   1   5  18       17.90       16.82      1.19 o 
   2   5  18        9.89       11.21      1.94 o 
   3   5  18        8.72        6.56      3.30 o 
   0   6  18       45.38       47.94      2.43 o 
   1   6  18       99.98      100.19      2.44 o 
   2   6  18        0.37        3.12      1.41 o 
   3   6  18        2.40        4.47      2.07 o 
   0   7  18      283.09      285.47     10.48 o 
   1   7  18        1.07       -0.29      1.78 o 
   2   7  18       15.64       15.77      2.57 o 
   3   7  18        0.46       -5.20      3.47 o 
   0   8  18       80.94       87.49      4.16 o 
   1   8  18      107.18       92.65      6.05 o 
   2   8  18        6.71        7.17      2.08 o 
   3   8  18        5.05       11.80      4.17 o 
   0   9  18       20.69       21.41      4.34 o 
   1   9  18       27.01       19.57      1.81 o 
   2   9  18       33.04       28.98      2.33 o 
   3   9  18        5.08        8.81      2.83 o 
   0  10  18       62.89       52.45      3.12 o 
   1  10  18       40.22       35.67      2.06 o 
   2  10  18       23.78       23.24      4.01 o 
   3  10  18        2.64        7.82      3.96 o 
   0  11  18       24.81       22.90      2.37 o 
   1  11  18       89.96       78.72      2.93 o 
   2  11  18       65.16       70.07      5.13 o 
   3  11  18        4.41        3.30      2.79 o 
   0  12  18      181.17      172.87      7.01 o 
   1  12  18       17.97       20.35      2.95 o 
   2  12  18       10.31       12.13      2.38 o 
   0  13  18       19.37       22.00      4.01 o 
   1  13  18       46.76       45.03      2.48 o 
   2  13  18        8.29       10.73      2.70 o 
   0  14  18       82.49       85.02      4.41 o 
   1  14  18       29.98       29.86      2.42 o 
   2  14  18       12.59       16.66      5.26 o 
   0  15  18       33.38       23.63      3.05 o 
   1  15  18        3.66        4.47      1.65 o 
   2  15  18        2.58        0.20      1.71 o 
   0  16  18        2.69        7.88      2.96 o 
   1  16  18        0.99        0.71      1.49 o 
   2  16  18        2.39        5.96      2.49 o 
   0  17  18        6.96        6.16      3.12 o 
   1  17  18       12.53        5.30      2.34 o 
   0  18  18       21.72       21.21      3.57 o 
   1  18  18        2.64        1.14      2.47 o 
   0  19  18        3.53        5.59      2.74 o 
   1  19  18        5.80        5.83      2.39 o 
   0  20  18        1.67       -1.14      3.59 o 
   1   0  19       49.12       50.94      3.33 o 
   2   0  19       19.05       22.52      1.69 o 
   3   0  19        1.89        1.68      1.87 o 
   0   1  19       93.22       99.12      3.00 o 
   1   1  19      138.94      148.87      4.07 o 
   2   1  19        0.04        0.40      0.81 o 
   3   1  19        2.24        3.64      1.61 o 
   0   2  19      384.08      447.37     10.33 o 
   1   2  19       40.38       39.76      1.50 o 
   2   2  19       50.84       49.71      1.72 o 
   3   2  19        5.90        6.58      1.86 o 
   0   3  19       74.43       69.54      2.83 o 
   1   3  19        1.44        2.92      1.26 o 
   2   3  19        7.99        9.48      1.15 o 
   3   3  19        0.38        2.46      2.57 o 
   0   4  19      303.45      306.86      7.90 o 
   1   4  19        9.38       13.88      1.29 o 
   2   4  19       10.36       12.98      1.42 o 
   3   4  19       17.07       17.79      4.39 o 
   0   5  19       10.82        9.55      1.72 o 
   1   5  19      117.18      119.11      2.87 o 
   2   5  19       27.46       30.25      1.87 o 
   3   5  19        4.77        1.49      3.78 o 
   0   6  19       21.27       19.67      1.92 o 
   1   6  19       51.07       46.97      1.81 o 
   2   6  19        8.21       11.28      2.06 o 
   3   6  19        6.12        9.26      2.97 o 
   0   7  19        5.73       -0.45      1.65 o 
   1   7  19       15.83       17.96      1.68 o 
   2   7  19       13.44       11.95      1.80 o 
   3   7  19        5.03        4.35      2.40 o 
   0   8  19        1.95        2.94      1.83 o 
   1   8  19      180.95      193.02      4.90 o 
   2   8  19       11.72       11.22      2.13 o 
   3   8  19        7.73        5.64      2.99 o 
   0   9  19       73.83       78.35      4.18 o 
   1   9  19      127.93      129.73      4.66 o 
   2   9  19       22.78       19.54      3.15 o 
   3   9  19        1.69        2.27      3.45 o 
   0  10  19      183.56      176.69      7.58 o 
   1  10  19       81.13       85.58      3.15 o 
   2  10  19       13.36       13.35      2.78 o 
   3  10  19        4.78       15.47      3.77 o 
   0  11  19       38.56       44.22      3.38 o 
   1  11  19        3.66        2.33      1.70 o 
   2  11  19        2.75        3.51      2.21 o 
   0  12  19       59.03       58.07      3.91 o 
   1  12  19       15.96       15.04      1.95 o 
   2  12  19        0.51       -1.88      1.99 o 
   0  13  19        0.01       -1.92      3.08 o 
   1  13  19       32.19       25.22      1.93 o 
   2  13  19        4.91        6.46      2.72 o 
   0  14  19        1.53        4.25      2.69 o 
   1  14  19       19.07       19.18      2.01 o 
   2  14  19       10.56        8.87      3.46 o 
   0  15  19        6.49        6.62      2.53 o 
   1  15  19        3.31        2.86      1.60 o 
   2  15  19        3.85        3.41      2.11 o 
   0  16  19       36.86       41.69      5.87 o 
   1  16  19        0.53        4.38      3.15 o 
   0  17  19        4.30        8.81      2.53 o 
   1  17  19        7.61       10.11      3.13 o 
   0  18  19        3.04        1.28      2.59 o 
   1  18  19        0.52       -1.28      2.55 o 
   0  19  19        4.09        4.32      3.67 o 
   0   0  20        5.87       11.45      2.38 o 
   1   0  20      130.38      136.57      4.54 o 
   2   0  20       18.85       18.53      1.62 o 
   3   0  20        1.51       -3.18      2.42 o 
   0   1  20       27.12       24.62      1.80 o 
   1   1  20       15.00       14.93      1.13 o 
   2   1  20       28.47       24.13      1.24 o 
   3   1  20        6.38        5.38      1.99 o 
   0   2  20       23.69       30.84      2.37 o 
   1   2  20      101.37      106.83      3.56 o 
   2   2  20       93.77      100.38      3.14 o 
   3   2  20        0.24       -0.18      1.79 o 
   0   3  20       16.45       15.93      1.88 o 
   1   3  20       43.93       41.03      1.60 o 
   2   3  20       46.23       45.84      2.08 o 
   3   3  20        2.77        5.26      2.32 o 
   0   4  20      407.43      414.52     10.11 o 
   1   4  20      124.33      130.08      2.91 o 
   2   4  20       59.98       56.26      2.19 o 
   3   4  20        7.15        7.41      3.25 o 
   0   5  20      121.72      123.85      4.20 o 
   1   5  20       97.34      104.04      3.02 o 
   2   5  20        7.00        9.66      1.60 o 
   3   5  20       17.54       12.57      4.07 o 
   0   6  20        0.38        0.36      0.85 o 
   1   6  20       23.26       25.21      1.56 o 
   2   6  20       23.17       20.57      2.13 o 
   3   6  20        5.30        6.08      2.88 o 
   0   7  20       15.81       12.76      2.14 o 
   1   7  20        0.50        2.90      1.41 o 
   2   7  20        5.67        4.57      1.67 o 
   3   7  20        9.99        8.95      5.46 o 
   0   8  20       51.67       48.21     11.15 o 
   1   8  20       26.22       26.51      2.47 o 
   2   8  20       16.18       16.39      2.25 o 
   3   8  20       12.04        7.45      5.67 o 
   0   9  20        7.75        5.80      2.17 o 
   1   9  20       44.78       37.26      2.16 o 
   2   9  20        6.23        0.32      6.37 o 
   0  10  20       41.96       53.63      4.84 o 
   1  10  20       25.87       26.73      1.96 o 
   2  10  20        1.69       -1.31      1.98 o 
   0  11  20        4.51       13.48      3.14 o 
   1  11  20       26.06       26.60      2.36 o 
   2  11  20        2.20       -1.20      1.92 o 
   0  12  20       28.75       21.20      3.58 o 
   1  12  20        9.35       12.68      2.00 o 
   2  12  20       23.81       22.54      2.79 o 
   0  13  20        2.18        3.72      2.29 o 
   1  13  20        4.44        4.84      1.74 o 
   2  13  20        9.88       13.05      6.81 o 
   0  14  20       17.80       15.32      2.71 o 
   1  14  20       18.36       19.70      4.64 o 
   2  14  20        1.64        4.28      3.92 o 
   0  15  20       11.79        9.58      5.99 o 
   1  15  20        1.34        0.33      2.21 o 
   0  16  20        0.01       -3.57      3.48 o 
   1  16  20        1.35       -1.16      2.85 o 
   0  17  20       25.61       28.15      7.09 o 
   1  17  20        0.33       -2.36      3.75 o 
   0  18  20        5.76        8.49      4.98 o 
   1   0  21       32.95       34.90      2.06 o 
   2   0  21       10.77       11.77      2.56 o 
   3   0  21        0.14       -0.28      3.32 o 
   0   1  21        9.53        8.58      1.56 o 
   1   1  21       24.66       27.86      1.36 o 
   2   1  21       21.30       22.33      2.02 o 
   3   1  21        0.19        1.88      3.48 o 
   0   2  21       61.95       55.53      2.38 o 
   1   2  21      157.92      168.47      5.21 o 
   2   2  21        2.25        2.36      1.31 o 
   3   2  21        4.61        5.88      3.08 o 
   0   3  21      138.15      151.20      4.95 o 
   1   3  21       49.01       48.79      1.79 o 
   2   3  21       51.82       54.66      3.34 o 
   3   3  21        3.04        3.12      3.77 o 
   0   4  21        7.05        6.75      2.10 o 
   1   4  21       41.88       39.87      1.79 o 
   2   4  21        7.99        8.76      1.44 o 
   3   4  21       23.62       28.43      4.87 o 
   0   5  21       47.51       39.04      2.42 o 
   1   5  21        9.76        8.75      1.28 o 
   2   5  21       66.58       68.17      5.01 o 
   3   5  21        2.96        1.59      5.74 o 
   0   6  21       12.01       12.54      2.04 o 
   1   6  21       92.78       96.86      2.74 o 
   2   6  21        6.33        6.11      1.77 o 
   0   7  21       54.23       47.74      6.13 o 
   1   7  21       10.31       13.95      1.91 o 
   2   7  21       18.26       16.78      3.35 o 
   0   8  21        3.89        4.88      2.19 o 
   1   8  21       34.43       33.63      2.47 o 
   2   8  21        5.23        1.14      2.41 o 
   0   9  21       72.77       71.08      4.74 o 
   1   9  21       29.30       29.78      2.02 o 
   2   9  21       17.97       18.07      2.45 o 
   0  10  21       27.26       24.98      5.82 o 
   1  10  21        1.22       -1.61      1.68 o 
   2  10  21       14.22       17.14      2.81 o 
   0  11  21       21.86       20.28      4.11 o 
   1  11  21       14.27       14.66      1.81 o 
   2  11  21        2.19        6.63      2.51 o 
   0  12  21        1.07        3.78      2.49 o 
   1  12  21        2.83        2.56      1.56 o 
   2  12  21        3.51        1.14      3.05 o 
   0  13  21       11.48        8.19      2.57 o 
   1  13  21       11.49       11.52      3.35 o 
   2  13  21       10.08        6.07      3.96 o 
   0  14  21        0.03       -3.52      2.47 o 
   1  14  21        4.21       -1.26      2.64 o 
   0  15  21       11.92       15.40      3.61 o 
   1  15  21        2.41        3.71      2.79 o 
   0  16  21        0.06        0.56      2.43 o 
   1  16  21        1.56       -2.54      3.87 o 
   0  17  21        0.01       -4.92      3.28 o 
   0   0  22       85.54       88.58      5.11 o 
   1   0  22       41.58       40.11      2.49 o 
   2   0  22        3.79        1.95      3.87 o 
   0   1  22       51.83       61.16      3.90 o 
   1   1  22       37.47       40.38      1.64 o 
   2   1  22        5.46        6.26      1.43 o 
   0   2  22       99.75      101.08      3.46 o 
   1   2  22       18.76       19.78      1.38 o 
   2   2  22        0.08       -0.58      1.31 o 
   0   3  22       22.48       22.70      2.26 o 
   1   3  22       14.75       15.92      1.39 o 
   2   3  22        5.81        7.14      1.42 o 
   0   4  22        0.43       -0.31      1.97 o 
   1   4  22       14.46       11.27      1.38 o 
   2   4  22       38.71       29.85      1.94 o 
   0   5  22        5.56        2.88      1.93 o 
   1   5  22       30.82       28.09      1.93 o 
   2   5  22       15.83       14.01      2.33 o 
   0   6  22       55.83       61.78      3.61 o 
   1   6  22        1.49        1.31      1.24 o 
   2   6  22       10.81       12.64      3.64 o 
   0   7  22        0.00       -2.00      2.13 o 
   1   7  22       33.88       40.05      2.99 o 
   2   7  22        5.72        8.22      2.23 o 
   0   8  22       39.01       38.96      3.32 o 
   1   8  22        9.22        7.63      1.92 o 
   2   8  22       10.51        5.06      1.95 o 
   0   9  22        0.45       -0.92      2.15 o 
   1   9  22        3.52        2.92      1.56 o 
   2   9  22        5.11        5.84      2.91 o 
   0  10  22        0.85       -2.31      2.28 o 
   1  10  22        4.65        3.88      2.56 o 
   2  10  22        6.64        5.41      2.65 o 
   0  11  22       20.03       14.00      2.87 o 
   1  11  22        1.97        0.57      1.81 o 
   2  11  22        4.83        5.20      3.07 o 
   0  12  22        4.00        4.45      2.61 o 
   1  12  22        0.51       -0.80      2.59 o 
   0  13  22       15.63       16.31      2.95 o 
   1  13  22        0.36       -0.78      4.71 o 
   0  14  22        1.98        5.60      3.63 o 
   1  14  22        0.57        3.79      2.66 o 
   0  15  22        2.15        6.62      3.50 o 
   1   0  23        0.87       -0.40      1.78 o 
   2   0  23        2.50        2.61      2.10 o 
   0   1  23      106.19      110.65      3.82 o 
   1   1  23        1.58        0.59      1.12 o 
   2   1  23       11.10       12.59      1.77 o 
   0   2  23       17.21       14.19      1.95 o 
   1   2  23        3.01        2.97      1.20 o 
   2   2  23        3.13        2.07      1.71 o 
   0   3  23        0.02       -2.88      1.92 o 
   1   3  23       67.02       69.82      2.44 o 
   2   3  23        6.18        7.10      1.59 o 
   0   4  23      128.22      146.60      5.34 o 
   1   4  23       11.85       10.84      1.73 o 
   2   4  23        5.51        1.59      1.52 o 
   0   5  23        0.09        2.78      2.04 o 
   1   5  23       57.50       56.03      2.16 o 
   2   5  23       35.21       34.11      2.36 o 
   0   6  23      165.92      171.84     10.83 o 
   1   6  23        4.86        5.26      2.12 o 
   2   6  23        2.27        4.09      1.91 o 
   0   7  23        0.76        0.24      2.73 o 
   1   7  23       11.50       12.85      2.51 o 
   2   7  23        2.13        2.67      3.07 o 
   0   8  23       30.00       26.55      3.41 o 
   1   8  23       12.87       15.44      2.28 o 
   2   8  23        5.38        3.09      2.74 o 
   0   9  23        0.26        4.51      2.53 o 
   1   9  23        5.68        6.57      1.68 o 
   2   9  23        8.96        7.73      4.13 o 
   0  10  23       10.72        8.98      6.83 o 
   1  10  23        1.27        0.02      2.31 o 
   0  11  23        0.71       -4.40      2.93 o 
   1  11  23       12.46       10.43      2.55 o 
   0  12  23        4.20        5.08      2.72 o 
   1  12  23       10.65       10.19      3.16 o 
   0  13  23        0.83        4.30      3.19 o 
   1  13  23        0.25        9.91      6.06 o 
   0  14  23        0.82       -4.32      4.89 o 
   0   0  24       27.16       21.79      5.21 o 
   1   0  24       39.47       40.78      4.25 o 
   2   0  24        4.27        4.24      2.57 o 
   0   1  24        3.60        0.02      1.58 o 
   1   1  24       17.16       17.39      3.18 o 
   2   1  24        7.66        4.85      2.17 o 
   0   2  24        8.63        7.63      1.81 o 
   1   2  24       22.96       20.22      1.70 o 
   2   2  24        5.67        4.33      2.25 o 
   0   3  24       35.25       29.34      2.34 o 
   1   3  24        3.49        3.17      1.27 o 
   2   3  24        3.36        8.08      4.43 o 
   0   4  24        7.73        9.74      1.88 o 
   1   4  24        2.08        2.64      1.68 o 
   2   4  24        9.28        9.46      2.64 o 
   0   5  24        1.89        0.41      2.12 o 
   1   5  24        8.14        7.28      1.85 o 
   2   5  24        3.11        0.08      2.54 o 
   0   6  24        0.78       -0.76      2.08 o 
   1   6  24        2.62        2.68      2.01 o 
   2   6  24       12.57       16.29      3.10 o 
   0   7  24        0.16       -0.97      5.71 o 
   1   7  24        4.96        3.05      2.31 o 
   0   8  24        2.45        2.43      4.32 o 
   1   8  24        2.41        5.09      2.17 o 
   0   9  24        4.66       13.21      7.91 o 
   1   9  24        2.62        6.16      2.43 o 
   0  10  24        0.07       -0.91      2.51 o 
   1  10  24        1.75        1.04      3.48 o 
   0  11  24        0.16       -1.58      2.67 o 
   1  11  24        0.82       -3.41      3.36 o 
   0  12  24        3.54        1.14      3.59 o 
   1   0  25       22.38       22.05      2.29 o 
   2   0  25       11.97       11.23      5.27 o 
   0   1  25        0.81        1.80      1.98 o 
   1   1  25       27.42       27.78      1.91 o 
   0   2  25       25.06       28.65      2.37 o 
   1   2  25        1.55        2.45      1.28 o 
   0   3  25        0.23        1.93      1.92 o 
   1   3  25       11.16        9.13      1.49 o 
   0   4  25        1.55        0.69      1.77 o 
   1   4  25        2.91        3.05      1.42 o 
   0   5  25        0.15        4.28      2.12 o 
   1   5  25        1.50       -0.37      1.99 o 
   0   6  25       48.19       45.09      3.46 o 
   1   6  25        0.07        0.35      1.77 o 
   0   7  25        0.03        0.50      6.07 o 
   1   7  25       16.79       14.88      2.65 o 
   0   8  25        2.62        4.42      5.43 o 
   1   8  25       12.42        4.24      3.88 o 
   0   9  25        3.62       -0.77      3.15 o 
   1   9  25        2.23        1.31      4.14 o 
   0  10  25        1.63       -2.36      3.58 o 
   0   0  26       15.66       12.54      3.31 o 
   1   0  26        0.33       -0.47      3.07 o 
   0   1  26        3.27       -0.19      1.80 o 
   1   1  26        2.44        2.38      1.45 o 
   0   2  26       16.42       15.97      2.19 o 
   1   2  26        2.73        3.31      1.44 o 
   0   3  26       11.45       14.19      3.18 o 
   1   3  26        5.32        5.45      1.92 o 
   0   4  26       12.17       14.36      2.71 o 
   1   4  26       21.88       21.54      2.12 o 
   0   5  26        8.63        5.06      2.11 o 
   1   5  26        2.30        2.98      3.41 o 
   0   6  26        0.12        3.66      2.26 o 
   1   6  26       15.07       14.42      3.36 o 
   0   7  26        4.67       -5.55      3.70 o 
   0   8  26        4.23        2.36      3.67 o 
   0   1  27       28.20       42.64      4.03 o 
   0   2  27        2.95        6.74      7.44 o 
   0   3  27       15.34       11.47      3.13 o 
   0   4  27        1.85        6.58      5.94 o 
                                                 
